# Supplementary material for: OmniMapFree: A unified tool to visualise and explore sequenced genomes
Source: BMC Bioinformatics. 2011 Nov 15;12:447. doi: 10.1186/1471-2105-12-447 (PMC3251307; doi:10.1186/1471-2105-12-447)
Supplement: Additional file 1 — OmniMap software. A ZIP file containing the Windows executable and the OmniMap source code. [file 1471-2105-12-447-S1.ZIP]

Archive with 28 entries (20 files):
- OmniMap_source_code/_data/
- OmniMap_source_code/_data/colors
- OmniMap_source_code/_data/credits
- OmniMap_source_code/_seqs/
- OmniMap_source_code/_stats/
- OmniMap_source_code/ABOUT.dfm
- OmniMap_source_code/ABOUT.pas
- OmniMap_source_code/ABOUT1.dfm
- OmniMap_source_code/ABOUT1.pas
- OmniMap_source_code/COPYING
- OmniMap_source_code/DISCLAIMER
- OmniMap_source_code/fidlist.dfm
- OmniMap_source_code/fidlist.pas
- OmniMap_source_code/fMain.dfm
- OmniMap_source_code/fMain.pas
- OmniMap_source_code/GeneList.dfm
- OmniMap_source_code/GeneList.pas
- OmniMap_source_code/OmniMapFree.dpr
- OmniMap_source_code/OmniMapFree.dproj
- OmniMap_source_code/OmniMapFree.res
- OmniMap_source_code/temp/
- OmniMap_exe/_data/
- OmniMap_exe/_data/colors
- OmniMap_exe/_data/credits
- OmniMap_exe/_seqs/
- OmniMap_exe/_stats/
- OmniMap_exe/OmniMapFree.exe
- OmniMap_exe/temp/
