# Supplementary material for: OmniMapFree: A unified tool to visualise and explore sequenced genomes
Source: BMC Bioinformatics. 2011 Nov 15;12:447. doi: 10.1186/1471-2105-12-447 (PMC3251307; doi:10.1186/1471-2105-12-447)
Supplement: Additional file 1 — OmniMap software. A ZIP file containing the Windows executable and the OmniMap source code. [file 1471-2105-12-447-S1.ZIP › OmniMap_source_code/_data/colors]

clAliceblue=$FFF8F0
clAntiquewhite=$D7EBFA
clAquamarine=$D4FF7F
clAzure=$FFFFF0
clBeige=$DCF5F5
clBisque=$C4E4FF
clBlanchedalmond=$CDEBFF
clBlueviolet=$E22B8A
clBrown=$2A2AA5
clBurlywood=$87B8DE
clCadetblue=$A09E5F
clChartreuse=$00FF7F
clChocolate=$1E69D2
clCoral=$507FFF
clCornflowerblue=$ED9564
clCornsilk=$DCF8FF
clCrimson=$3614DC
clCyan=$FFFF00
clDarkblue=$8B0000
clDarkcyan=$8B8B00
clDarkgoldenrod=$0B86B8
clDarkgray=$A9A9A9
clDarkgreen=$006400
clDarkkhaki=$6BB7BD
clDarkmagenta=$8B008B
clDarkolivegreen=$2F6B55
clDarkorange=$008CFF
clDarkorchid=$CC3299
clDarkred=$00008B
clDarksalmon=$7A96E9
clDarkseagreen=$8FBC8F
clDarkslateblue=$8B3D48
clDarkslategray=$4F4F2F
clDarkturquoise=$D1CE00
clDarkviolet=$D30094
clDeeppink=$9314FF
clDeepskyblue=$FFBF00
clDimgray=$696969
clDodgerblue=$FF901E
clFirebrick=$2222B2
clFloralwhite=$F0FAFF
clForestgreen=$228B22
clGainsboro=$DCDCDC
clGhostwhite=$FFF8F8
clGold=$00D7FF
clGoldenrod=$20A5DA
clGreenyellow=$2FFFAD
clHoneydew=$F0FFF0
clHotpink=$B469FF
clIndianred=$5C5CCD
clIndigo=$82004B
clIvory=$F0FFFF
clKhaki=$8CE6F0
clLavender=$FAE6E6
clLavenderblush=$F5F0FF
clLawngreen=$00FC7C
clLemonchiffon=$CDFAFF
clLightblue=$E6D8AD
clLightcoral=$8080F0
clLightcyan=$FFFFE0
clLightgoldenrodyellow=$D2FAFA
clLightgreen=$90EE90
clLightgrey=$D3D3D3
clLightpink=$C1B6FF
clLightsalmon=$7AA0FF
clLightseagreen=$AAB220
clLightskyblue=$FACE87
clLightslategray=$998877
clLightsteelblue=$DEC4B0
clLightyellow=$E0FFFF
clLimegreen=$32CD32
clLinen=$E6F0FA
clMagenta=$FF00FF
clMediumaquamarine=$AACD66
clMediumblue=$CD0000
clMediumorchid=$D355BA
clMediumpurple=$DB7093
clMediumseagreen=$71B33C
clMediumslateblue=$EE687B
clMediumspringgreen=$9AFA00
clMediumturquoise=$CCD148
clMediumvioletred=$8515C7
clMidnightblue=$701919
clMintcream=$FAFFF5
clMistyrose=$E1E4FF
clMoccasin=$B5E4FF
clNavajowhite=$ADDEFF
clOldlace=$E6F5FD
clOlivedrab=$238E6B
clOrange=$00A5FF
clOrangered=$0045FF
clOrchid=$D670DA
clPalegoldenrod=$AAE8EE
clPalegreen=$98FB98
clPaleturquoise=$EEEEAF
clPalevioletred=$9370DB
clPapayawhip=$D5EFFF
clPeachpuff=$B9DAFF
clPeru=$3F85CD
clPink=$CBC0FF
clPlum=$DDA0DD
clPowderblue=$E6E0B0
clRosybrown=$8F8FBC
clRoyalblue=$E16941
clSaddlebrown=$13458B
clSalmon=$7280FA
clSandybrown=$60A4F4
clSeagreen=$578B2E
clSeashell=$EEF5FF
clSienna=$2D52A0
clSkyblue=$EBCE87
clSlateblue=$CD5A6A
clSlategray=$908070
clSnow=$FAFAFF
clSpringgreen=$7FFF00
clSteelblue=$B48246
clTan=$8CB4D2
clThistle=$D8BFD8
clTomato=$4763FF
clTurquoise=$D0E040
clViolet=$EE82EE
clWheat=$B3DEF5
clWhitesmoke=$F5F5F5
clYellowgreen=$32CD9A
