# Supplementary material for: OmniMapFree: A unified tool to visualise and explore sequenced genomes
Source: BMC Bioinformatics. 2011 Nov 15;12:447. doi: 10.1186/1471-2105-12-447 (PMC3251307; doi:10.1186/1471-2105-12-447)
Supplement: Additional file 1 — OmniMap software. A ZIP file containing the Windows executable and the OmniMap source code. [file 1471-2105-12-447-S1.ZIP › OmniMap_source_code/ABOUT.dfm]

object AboutBox: TAboutBox
  Left = 200
  Top = 108
  BorderStyle = bsDialog
  Caption = 'About OmniMap'
  ClientHeight = 360
  ClientWidth = 352
  Color = clWhite
  Font.Charset = DEFAULT_CHARSET
  Font.Color = clWindowText
  Font.Height = -11
  Font.Name = 'MS Sans Serif'
  Font.Style = []
  OldCreateOrder = True
  Position = poScreenCenter
  OnCreate = FormCreate
  PixelsPerInch = 96
  TextHeight = 13
  object Panel1: TPanel
    Left = 8
    Top = 8
    Width = 337
    Height = 313
    BevelEdges = []
    BevelOuter = bvNone
    BorderStyle = bsSingle
    Ctl3D = False
    ParentColor = True
    ParentCtl3D = False
    TabOrder = 0
    object ProductName: TLabel
      Left = 0
      Top = 0
      Width = 335
      Height = 20
      Align = alTop
      Alignment = taCenter
      Caption = 'Map'
      Font.Charset = DEFAULT_CHARSET
      Font.Color = clWindowText
      Font.Height = -16
      Font.Name = 'MS Sans Serif'
      Font.Style = [fsBold]
      ParentFont = False
      IsControl = True
      ExplicitWidth = 35
    end
    object RichEdit1: TRichEdit
      Left = 0
      Top = 23
      Width = 335
      Height = 234
      BevelEdges = []
      BevelInner = bvNone
      BevelOuter = bvNone
      BevelKind = bkSoft
      BorderStyle = bsNone
      Font.Charset = ANSI_CHARSET
      Font.Color = clWindowText
      Font.Height = -11
      Font.Name = 'MS Sans Serif'
      Font.Style = []
      HideScrollBars = False
      Lines.Strings = (
        'Credits'
        ''
        'Put your credits for the creation of this particular map in the '
        'credits file in the _data folder and they will appear here.')
      ParentFont = False
      PlainText = True
      ScrollBars = ssVertical
      TabOrder = 0
    end
    object RzPanel1: TRzPanel
      Left = 0
      Top = 270
      Width = 335
      Height = 41
      Align = alBottom
      Caption = 
        'This map was created using the OmniMapFree software developed at' +
        ' Rothamsted Research using BBSRC funds.'
      Color = clWhite
      TabOrder = 1
    end
  end
  object OKButton: TButton
    Left = 136
    Top = 327
    Width = 75
    Height = 25
    Caption = 'OK'
    Default = True
    ModalResult = 1
    TabOrder = 1
  end
end
