# Supplementary material for: OmniMapFree: A unified tool to visualise and explore sequenced genomes
Source: BMC Bioinformatics. 2011 Nov 15;12:447. doi: 10.1186/1471-2105-12-447 (PMC3251307; doi:10.1186/1471-2105-12-447)
Supplement: Additional file 1 — OmniMap software. A ZIP file containing the Windows executable and the OmniMap source code. [file 1471-2105-12-447-S1.ZIP › OmniMap_source_code/ABOUT.pas]

(* *****************************************************************************
    Copyright (C) 2011 John Antoniw

    This file is part of OmniMapFree.

    OmniMapFree is free software: you can redistribute it and/or modify
    it under the terms of the GNU General Public License as published by
    the Free Software Foundation, either version 3 of the License, or
    (at your option) any later version.

    OmniMapFree is distributed in the hope that it will be useful,
    but WITHOUT ANY WARRANTY; without even the implied warranty of
    MERCHANTABILITY or FITNESS FOR A PARTICULAR PURPOSE.  See the
    GNU General Public License for more details.

    You should have received a copy of the GNU General Public License
    along with OmniMapFree.  If not, see <http://www.gnu.org/licenses/>.

*******************************************************************************)

unit About;

interface

uses Windows, SysUtils, Classes, Graphics, Forms, Controls, StdCtrls,
  Buttons, ExtCtrls, GIFImg, ComCtrls, RzPanel;

type
  TAboutBox = class(TForm)
    Panel1: TPanel;
    ProductName: TLabel;
    OKButton: TButton;
    RichEdit1: TRichEdit;
    RzPanel1: TRzPanel;
    procedure FormCreate(Sender: TObject);
  private
    { Private declarations }
    fpath: string;
    fdatapath: string;

  public
    { Public declarations }
  end;

var
  AboutBox: TAboutBox;

implementation

{$R *.dfm}

uses
  CodeSiteLogging,
  IOUtils;

procedure TAboutBox.FormCreate(Sender: TObject);
var
  s: string;
begin
  // get name
  s := ExtractFileName(Application.ExeName);
  s := TPath.GetFileNameWithoutExtension(s);
  AboutBox.Caption := 'About ' + s;
  ProductName.Caption := s;

  // get credits
  fpath := ExtractFilePath(Application.ExeName);
  fdatapath := fpath + '_data\';

  s := fdatapath + 'credits';
  if (FileExists(s)) then
    begin
    RichEdit1.Clear;
    RichEdit1.Lines.LoadFromFile(s);
    end;
end;

end.
