# Supplementary material for: OmniMapFree: A unified tool to visualise and explore sequenced genomes
Source: BMC Bioinformatics. 2011 Nov 15;12:447. doi: 10.1186/1471-2105-12-447 (PMC3251307; doi:10.1186/1471-2105-12-447)
Supplement: Additional file 1 — OmniMap software. A ZIP file containing the Windows executable and the OmniMap source code. [file 1471-2105-12-447-S1.ZIP › OmniMap_source_code/ABOUT1.dfm]

object AboutBox1: TAboutBox1
  Left = 200
  Top = 108
  BorderStyle = bsDialog
  Caption = 'About OmniMapFree'
  ClientHeight = 358
  ClientWidth = 359
  Color = clWhite
  Font.Charset = DEFAULT_CHARSET
  Font.Color = clWindowText
  Font.Height = -11
  Font.Name = 'MS Sans Serif'
  Font.Style = []
  OldCreateOrder = True
  Position = poScreenCenter
  PixelsPerInch = 96
  TextHeight = 13
  object Panel1: TPanel
    Left = 8
    Top = 8
    Width = 343
    Height = 313
    BevelInner = bvRaised
    BevelOuter = bvLowered
    ParentColor = True
    TabOrder = 0
    object ProgramIcon: TImage
      Left = 8
      Top = 8
      Width = 75
      Height = 97
      Picture.Data = {
        07544269746D617002210000424D022100000000000036040000280000004B00
        0000610000000100080000000000CC1C0000130B0000130B0000000100000001
        0000FFFFFF0087F4F90087F3F800223D0000233D0000A5B6990071835B00B2BC
        A500364E1600D6DED100AFDACF00AEBCA30074D4CC0085956B00889D77001531
        00001B33000061754A008B9A79007FEBEC0033582800A1B3950085E5E300E5E9
        E200B9C5AF00BDC9B400556B3C0087F9FF006A7D5400B6C2AB00E1E6DC003A52
        1A00DAE0D600AAB99E006DCABF0029450C00BBC6B1001D38000094EAE8005D71
        4500F2F4F100DDE3D90088F5FA0089DDD600C4CFBC00EEF0EB00BBEBE7008EA2
        7D0077876100213C0000D6DCCF002C481400798A6400E9EDE70085CCBD007C8C
        6800F5F6F300F1F2ED0098AB8A0085F6FD004E64350089F9FF00919F800092A6
        830095A886008EBDA5009DCBBA00ABB69D00596E410062A18600808F6C008CF2
        F5008DFFFF003461310055997B0084937100435B2A00ABE4DD00C8D3C20087F3
        F9009EB0910096F4F700CAE9E200A2AE9400CED8C900C0CCB800AAC8B400112D
        0000FAFAF9008AB79C0099A68A0086EEF000ABECEB004C8A68009DAF8E009BAD
        8D00425A250081F4FA00ABF6F800CDD7C70092A17B0086F5FB0098C2AD00C9F6
        F70043795100B1C0A7008AAB8C00D2DACB00CDE2D70020390000F7F8F50087F2
        F500CBD5C500EBEEE900C7D2C1009CA98D0066795000F5F7F4009FAB900067BD
        AD008E9D7D0097D4C7004B7245008CA07A008BA07B008FA37F00C1CAB5000E29
        0000CCD3C400D2D8CB004A602E00B9F5F600E5FAF90089CBBB0088D2C600C9D0
        BF00C2CAB80084F5FB008499710077896300DAE9E200DCFAFA00E7EBE400475E
        2C00E9E9E10086F4F900C8CDB900A1D9CE007F956D00FDFDFC00D5DACD006D7F
        5800A6B1990099AC8B00F8F9F600FEFEFE0089967400ADB7A10097A586005BAB
        940082F6FD00475E32009DAB8A007ADFDA00FCFCFB00D0D6C900D6D8C8008EB1
        9300223C0000324D1D00FDFEFD0096A38500FBFBFA00C5CCBB0088F4F8004780
        5B00BACCB800FBF6F200CED5C700EFEDE60095A388007FC7B70092A081008698
        6F0086916500D1D6C600889777003B6D41004E91720085F4F900FEFFFE00C6CD
        BE0095A5820089CFC100A8B395008CFCFF0089997000DADCCE009EAC8B0085A3
        7F0099A68300FEFEFD00C3CBBA0094A1830093A28500A3AF8E0095AC8B00FFFF
        FE0092EEEF00CFD4C3007B89600060977800F0EEE7005787620033460B00E0EE
        E90095E4DF003F562100254007003F572D00E4E8DF001E420800F9FEFE00F4FD
        FD00BEDCD10087C5B300B1D0C00086F3F80094B39C009AB3980086F3F90088C3
        AF00B0C9B5009BA88C009EBEA70061B39F008CA17C00213C0C00223D0200EFEC
        E40087997B00BFC7B50080F2F700A7BBA100A8B39B0090CEBF00BFD6C800D9F2
        EF00233E000064774D00203C030087F6FC00AFBAA000B8C0A6008AF8FD00D2DB
        CC00000000000000000000000000000000000000000000000000000000000000
        0000000000000000000000000000000000000000000000000000000000000000
        0000000000000000000000000000000000000000000000000000000000000000
        0000000000000000000000000000000000000000000000000000000000000000
        000000000000000000000000000000000000000000000000000000958EAA0000
        A4299A002820323296DC000000DC1818DC000000C9170932320958AADC950000
        000000381700AC8E9B0000AC29AC000000BE29F11DCA8E000000757100000000
        008E58000000008E3C3900003706C900AB4C4B4634430000531A5A7344F40000
        2D60304646467100F96900000000008B120020829A0000303700000080F906CB
        7312F9760000077400000000953C81000000008E4C39003774A40000BA370000
        00000000FC1E0000294C280071608E0000000000871A95000000204C7100094C
        5800970600000088D9CA000000009A1E00009D1100000000958FB2000000008E
        8F39BA3400000000123700000000000000000000BF8F9A0071608E0000000000
        0037975AB6733C730000098F6E349C00000000A19D0000000000000000009D11
        000000009582B20000000035D91C335A3500000078278088F132000000009646
        1A87000071D90BAD888838000017A180DC9DA1AC0000201FF933532D0000351F
        DC000000000000000000073C878888CAF1D98100000000356072DCE98F2D0000
        3E8FAB78BA1D00009A8B11FD6E0000002D1F463E783E2D000000ABCB001CFC00
        000020D96B1E3E3C75006ED980000000000000000000076098767653761F8100
        0000008E8F2D00AAA9BF000012370000000000005A4400000000000071603500
        0000000000007574531100000000094C9A0028A93200003E1A580000000000A4
        00009D11000000009582B2000000008EA9078846446E0000F01ACA181D810000
        2482802078A5000071A9F4241818380000000024FA800000000009A91DF130F9
        950000001244F48120B23EB6000043270000000095DBB2000000009A98E9731D
        75000000969E5A5AAB24000000AD4B467638000058F45A5A5AE92D0000000058
        1DAA000000002853E9732458000000000029539C4B12432D0000202400000000
        BE07710000000000000000000000000000000000000000000000000000000000
        0000000000000000000000000000000000000000000000000000000000000000
        0000000000000000000000000000000000000000000000000000000000000000
        0000000000000000000000000000000000000000000000000000000000000000
        0000000000000000000000000000000000000000000000000000000000000000
        0000000000000000000000000000000000000000000000000000000000000000
        0000000000000000000000000000000000000000000000000000000000000000
        00000000000000000000009B7500000039580000ACB2182000000000006EA400
        00AC9A0000009B759A750000000000282895000039A4000075A40020188E0000
        00C9750000007571358E380075358E280000000000000028976E00322738006B
        1A11301A1C2D0000003780000007780000008E30323000000000200646870000
        3732000006170782063C8000008E060000003482273CF400343CF92797200000
        00000039276E002707002960F10000003E1AAC000097AD0000434B0000001727
        0074200000005AB478FC008E33B400951117061E00F174000017F90000001CBF
        005895001C8700AC07823500000000392700760600001C53000000000006E900
        0006BF0000434B000000171100765A000000F929537600E93E975828116EAC00
        002D11580017740000001C80000000009780000000BABA0000000039F932272D
        00351A2800000000007227000006BF0000434B00000017110035A17474441100
        073E0074284B242D1C00000000CA11000017740000001C800000000097800000
        00B22700000000381A4C448E00A527000000000000351A6E0006BF00009D06DC
        0920CA270000301D384BE900BF12A5340087372930000000FD60AD0000177400
        00001C9D1E09710097800000001744A4000000283C439E822D20440000000000
        001E1AA40006BF0000691F74F9741A1A000069B4001C2900209CBA2400000698
        12009B341A3200000017740000001C60443CF40097800000002944AA00000039
        2775008B98003C2000000000009D97000006BF0000434B00000017119B00398B
        B206000039F974580000433C53007311CF0000000017740000001C8000000000
        978000000024740000000039277500375300CC1C000000003982BF000006BF00
        00434B00000017119B0000B4440B0000004C3E0000002D230700971800000000
        0017740000001C80000000009780000000F99D00000000283C1D538FDC009B1C
        F9B98EF182AB00181D3C1207179D4600000017449B0000A5A92D0000001C3200
        0000008BF1009E062D3E872D0753A10769AA74121D9D32007476D11D1C300000
        000000AC12064B090000009553112774F1005846978B301C88321D0000003953
        9B00006EFC000000008858000000006B2900AC4B1A8B9A321C06340630394397
        061C6900F406374B1DAA00000000000000000000000000000000000000000000
        000000000000000000000000000000009B00000000BE0000000000CF00000000
        0000000000000000000000000000000000000000000000000000000000000000
        0000000000000000000000000000000000000000000000000000000000000000
        0000000000000000000000000000000000000000000000000000000000000000
        0000000000000000000000000000000000000000000000000000000000000000
        0000000000000000000000000000000000000000000000000000000000000000
        0000000000000000000000000000000000000000000000000000000000000000
        0000000000000000000000000000000000000000000000000000000000000000
        00000000000000000000000000000000000000000000000000000000000000A4
        0932323232323232323232323232323232323232323232323232323232323232
        3232323232323232323232323232323232323232323232323232323232323232
        32323232329629000000008E236D030303030303030303030303030303030303
        0303030303030303030303030303030303030303030303030303030303030303
        03030303030303030303030303030303032582000000008E2325313131313131
        3131313131313131313131313131313131313131313131313131313131313131
        3131313131313131313131313131313131313131313131313131313131108200
        0000008EED570F0F0F0F0F0F0F0F0F0F0F0F0F0F0F0F0F0F0F0F0F0F0F0F0F0F
        0F0F0F0F0F0F0F0F0F0F0F0F0F0F0F0F0F0F0F0F0F0F0F0F0F0F0F0F0F0F0F0F
        0F0F0F0F0F0F0F0F0F7FDB000000003937303030303030303030303030303030
        3030303030303030303030303030303030303030303030303030303030303030
        3030303030303030303030303030303030303030300678000000000000000000
        0000000000000000000000000000000000000000000000000000000000000000
        0000000000000000000000000000000000000000000000000000000000000000
        00000000000000AC73783E3E3E3E3E3E3E3E3E3E3E3E3E3E3E3E3E3E3E3E3E3E
        3E129C9CBACCE5EA560A0AE2FC07211573CB78BA12123E3E3E3E3E3E3E3E3E3E
        3E3E3E3E3E3E3E3E3E3E3E3E3E78E9580000003833570F0F0F0F0F0F0F0F0F0F
        0F0F0F0F0F0F0F0F0F0F7F7F5723BBBCEB22A31313F2A0B5D294948A94349727
        60DA0F7F570F0F0F0F0F0F0F0F0F0F0F0F0F0F0F0F0F0F0F0F57332800000038
        1F2503030304040403040404040304030304036D106D494A225BC348C33DFE2A
        01011B360D0EEC7D403A501505152F9760DA1025040303030403040404030404
        0403040303250828000000381F25030404030404030403040403040303250F33
        5D0C2A48C3FB01010201010101011B360D0E7C7D3F403A5F501521690B3A1C08
        2525030303030403040404040404030303250828000000381F25040403040403
        030404040404046D10A9451648C32A02010101010201014F01021B360D0EEC7D
        3F403A5F50150505FC69196994D9102504040403030304040404030304250828
        000000381F2504030404040304040404040410234A1348FE0101010201020102
        0101020101021B360D0E7C7D3F403A5F50150505210B69182C194B0810310403
        030404040403030304250828000000381F25040403040404040404046D1068A3
        48FE020202010101010201020102010101011B860D0EEC7D3F403A5F50150505
        210B691D187E70191C6D2504040404030403030303250828000000381F250304
        030304040304041023EBC33D010101014F02020101010101010101010191FE4D
        C7C47C7D3F403A5F50150505210B691D18195572FF531F100304030304030304
        04250828000000381F2504030403030304031049A3482A020101010201010101
        01020101010101010161832EB5B77C7D3F403A5F50150505210B691D1819552C
        720987440F0304040403040304250828000000381F25040303030404A810685B
        C3020101010202010102020101020202010101016151DF931359C47D3F403A5F
        50150505210B691D1819552C727032208B103104040403030325082800000038
        1F250303030304A8105DFE3D0202010101010202020101020202010102010161
        AE84DEF5165B6A7B3F403A5F50150505210B691D1819552C72705432DC12256D
        0404030303250828000000381F2503030303A8105DC3FE014F01010201010102
        020202010201010202916151F7B1848586C35B5964403A5F50150505210B691D
        1819552C727054FF098E78253103040403250828000000381F250404040410AF
        3DFE0202010201020101010202010201010101BD61015CD739B18DB5E11B3B02
        F5CEC8A250150505FC0B691D1819552C727054FF092035BA10A8040304250828
        000000381F250304F810BB6FFE0201010101010101010101010101010189A047
        5C5290352D9A67B5591B012A1B5BF5E5C6CD0505210B691D1819552C727054FF
        09202971060F040403250828000000381F2503036D33A3C30201020102010101
        020201020202018965D04D6C201E17352DB162B5C72A010101FB1B6F2B66C2C2
        FC0B691D1819552C727054FF09202917173C100403250828000000381F2504A8
        257748E30101010102014F0202010102AE3B65260A63A609202917353938C336
        C413FB01020202653BFB164221FC691D1819552C727054FF0920291E394E236D
        04250828000000381F250410AF4801020101020202020202020102653B260A2C
        87636B09201E173539F73D36B82B1B010102010202013B3B264207FD1819552C
        727054FF0920291E179AB60F03250828000000381F256D23A33D020202010101
        0102010101013B6F93247E2C4E636B09202917353967A036B8E71B0101020101
        020101013B3BD8E81D19552C727054FF0920291E17712D8F2525082800000038
        1F25104A480201010101010101010101653BD856FD24552C4E636B09201E1735
        3962A036B86A2A01010101010101010102013B6F93F1882C727054FF0920291E
        1735AC0710250828000000381F103316FE024F0101010101020101656579FC07
        1D24552C4E636B09202917352D511B360D0E16FB010102020101010101010265
        3BD85592727054FF0920291E173539753C0F0828000000381F575D484F010102
        020201010202FB6F42C20B691D24552C4E636B09201E17B367F21B360DC4851B
        0201014F010101010102010201A0D0F6877054FF0920291E17352DBEF40F0828
        0000003808250CC30101010101010101AE3B6F66C2210B691D24552C4E636B09
        202917B362611B360DC4A70101010101010201010201010101023B47F6D154FF
        0920291E17352D7535333328000000380849FB2A0101010101010101FB6FEACD
        05210B691D24552C4E636B09201E17D7AE911B360D0E0E2B1B01020201010102
        010101020101028947F6B9FF0920291E17352D280006232800000038D6BC484F
        01010202010102016566A21505210B691D24552C4E636B09201E908361011B36
        0D0E0E411B01010101010201020102024F0101AE89D06B6B0920291E17352D28
        00072328000000380877C301010201010201011BF5C85E1505210B691D24552C
        4E636B09201E8C47BD011B360D0E7B7D163B0202020102010201010202020101
        02A026C50920291E17352D28A4296039000000284CA3FE010101010101021B2B
        C03A501505210B691D24552C4E636B09201E5C6101011B360D0EEC64413B0101
        0201010101010201020201010101894DC520291E17352D289A6E11710000002D
        7A5B650101010102022A6FA7C0995E1505210B691D24552C4E636B092052AE91
        01021B360D0EEC7D7D2B1B020201010101010201020102014F02BDAE6C20291E
        17352D2875004B8E000000B3D53B010101020102021BC16440995E1505210B69
        1D24552C4E636B0920D0610202021B360D0EEC7D7DA75BFB020102014F010202
        01010101010201615C20291E17352D2875007617000000EFD31B010102010102
        655B6A7D40995E1505210B691D24552C4E636BC52E61020101011B360D0E7C7D
        3FC066A00101010201010202014F010102020191AE6C291E17352D2875001D17
        000000EF451B0101010101011B860E3F40995E1505210B691D24552C4E63A64D
        BD91020102011B360D0E7C7D3F40C8791B010102024F01010201010201010101
        615C291E17352D287500888E000000EF451B010101010201FBA77B3F40995015
        05210B691D24552C4ED1E002BD01010102021B360D0EEC7D3F403AA22B1B0101
        010101010102010202010101BD47291E17352D287500AD8E000000EF451B0102
        010101FB167CEC3F40995E1505210B691D24552C87E047890102014F01021B36
        0D0E7C7D3F403AC6CD2B1B010101010101010102010101010261521E17352D28
        7500888E000000EFD31B01020201021BC1C42F3F40995E1505210B691D245592
        E047890102014F01014F1B360D0E7C7D3F403A5F5E152B1B0102014F02020101
        0202020101615C1E17352D2875001D17000000D4D53B01010201011B59C42F3F
        40995E1505210B691D247E0A028902010101020102011B360D0E7C7D3F403A5F
        5015C2793B65010101020101010201010161511E17352D28750076170000002D
        7A5B6502010101026A0E2F3F40995E1505210B691D184D896501010202010101
        014F1B360D0E7C7D3F403A5F501505C2426F3B02010101010102010101BD478C
        17352D287500468E0000002860A33D010101655BC70E2F3F40995E1505210B07
        E826A091020101010202010101011B360D0EEC7D3F403A5F501505434356263B
        910101010102010101E6015290352D289A752771000000380877C3020202FB16
        0E0E2F3F40995E150543FC79473B01024F0102010201020201021B360D0E7C7D
        3F403A5F50150505F3FC699391650201020201010101615290352D28A420D939
        00000038D6BC480101021B2B8A0E2F3F40995E1515F3D83B6502010101010202
        0101010101011B360D0E7C7D3F403A5F50150505210B69FDE2D0A00101010202
        0201612E90352D2800FC23280000003808142A2A014F1B2BB70E2F3F40995ECD
        EA26A001014F01010101014F0101010101011B360D0E7C7D3F403A5F50150505
        210B691D18B026A091010101024F612E90352D2800972328000000381F2522C3
        02011B2BB70E2F3F403AA2426F3BAE0101010201024F01010102010201011B36
        0D0E7C7D3F403A5F50150505210B691D1819554D89BD01010201612E90352D75
        8E330828000000381F575D484F011B2BB70E2F3FC03A793BFB01010101010202
        010101010101010201021B360D0E7C7D3F403A5F50150505210B691D18195592
        0A0289010101612E90352D0098570828000000381F1033A33D011B2BB70E2F64
        3A2B1B2A01010102020101010101024F0101010101021B360D0E7C7D3F403A5F
        50150505210B691D1819552C87E047890101612E903539383C0F082800000038
        1F2510BC48021B2BB70E0EA7161B010101010102010202020102010102020101
        01011B360D0E7C7D3F403A5F50150505210B691D1819552C72D154D08991612E
        9035ACFC10250828000000381F256D23A33D3B2BB7C4595B1B02020101010101
        01010202010102020101010201011B360D0E7C7D3F403A5F50150505210B691D
        1819552C7270B9FF5C61612E902D714C25250828000000381F25041068C31B2B
        0DE72AFB020101020201014F024F02010101020202010201014F1B360D0E7C7D
        3F403A5F50150505210B691D1819552C727054FFC52E612E909A780F04250828
        000000381F2503A810EB4816861B65AE01010202010102020202020101020101
        0202010102021B360D0E7C7D3F403A5F50150505210B691D1819552C727054FF
        092052523987DA6D04250828000000381F2503046D33A3C33B01020201010101
        02020201010201010202010102010202014F1B360D0E7C7D3F403A5F50150505
        210B691D1819552C727054FF09202917DC82100404250828000000381F250304
        0410495B3D010102024F010101020101010101014F0201010101910201011B36
        0D0EEC7D3F403A5F50150505210B691D1819552C727054FF09201E711C0F0403
        04250828000000381F25040404041068FEFE01010101010201014F0101010102
        010101010101010101011B360D0E7C7D3F403A5F50150505FC0B691D1819552C
        727054FF0920354B0FA8040304250828000000381F25040404030310AF3DFE02
        0101010101014F0101010101010101020101010101011B360D0E7C7D3F403A5F
        50150505210B691D1819552C727054FF098E1225310403030425082800000038
        1F250403030404A810AFFB3D0201010202020101010201010102010101010102
        02011B360D0E7C7D3F403A5F50150505210B691D1819552C727054091E4B2531
        0403040304250828000000381F250304040404030310BB13C3010102024F4F01
        01010102010201010102020101011B360D0E7C7D3F403A5F50150505210B691D
        1819552C72700909061031040304040304250828000000381F25040404030404
        040310140C482A0201020201010101010101014F0101010102011B360D0E7C7D
        3F403A5F50150505210B691D1819552C72092C1A0F3104040304040304250828
        000000381F2504040303030404040410DA9F3DC34F0202020101010101010101
        0201010101011B360D0EEC7D3F403A5F50150505210B691D1819554EFF5F0810
        030403030303040404250828000000381F25030303040304040404046D10BB0C
        48FEE30102010202010201020201020102021B360D0E7C7D3F403A5F50150505
        210B691D187E7018F9252504040303030404040303250828000000381F250303
        0403040303030403030310DABC16483D010101010101010102010101014F1B36
        0D0E7C7D3F403A5F50150505210B69182C244633103104040403030303040303
        03250828000000381F25030304030303030304030404046D10334AA348C3FB01
        01014F020201010101021B360D0E7C7D3F403A5F50150505FC1D190B371F1025
        04030404040404040403040303250828000000381F2504040303040303030304
        04030403046D1023AF226F48C3FB01020101010101011B360D0EEC7D3F403A5F
        501521690B407433102504030403030304040403040403040325082800000038
        1F2504040303030404030403030303030304046D106D14BC2213C348C31B1B1B
        65911B360D0EEC7D4099501505507B1C60EE106D040404040404030303030404
        04030404032508280000003833570F0F0F0F0F0F0F0F0F0F0F0F0F0F0F0F0F0F
        0F0F577F57DD495D9F220CA3131361B5D294949494341C1AD9DA0F7F570F0F0F
        0F0F0F0F0F0F0F0F0F0F0F0F0F0F0F0F0F573328000000581237464646464646
        464646464646464646464646464646464637D230D246F06AE4EA66EAA2E99E3E
        BA4637343437464646464646464646464646464646464646464646464637129A
        0000000000000000000000000000000000000000000000000000000000000000
        0000000000000000000000000000000000000000000000000000000000000000
        0000000000000000000000000000}
      Stretch = True
      IsControl = True
    end
    object ProductName: TLabel
      Left = 104
      Top = 8
      Width = 190
      Height = 20
      Caption = 'OmniMapFree Software'
      Font.Charset = DEFAULT_CHARSET
      Font.Color = clWindowText
      Font.Height = -16
      Font.Name = 'MS Sans Serif'
      Font.Style = [fsBold]
      ParentFont = False
      IsControl = True
    end
    object Version: TLabel
      Left = 128
      Top = 34
      Width = 95
      Height = 13
      Caption = 'Version: 2011.08.01'
      IsControl = True
    end
    object Copyright: TLabel
      Left = 89
      Top = 53
      Width = 224
      Height = 13
      Alignment = taCenter
      AutoSize = False
      Caption = 'Copyright '#169' Rothamsted Research 2006-2011'
      IsControl = True
    end
    object Comments: TLabel
      Left = 89
      Top = 87
      Width = 248
      Height = 98
      AutoSize = False
      Caption = 
        'Plant Pathology and Microbiology Department, '#13'Rothamsted Researc' +
        'h:'#13#9'Kim Hammond-Kosack'#9'Martin Urban'#13#9'John Antoniw'#13#13'email: '#9'kim.h' +
        'ammond-kosack@rothamsted.ac.uk'#13#9'john.antoniw@rothamsted.ac.uk'
      Color = clWhite
      Font.Charset = DEFAULT_CHARSET
      Font.Color = clNavy
      Font.Height = -11
      Font.Name = 'MS Sans Serif'
      Font.Style = []
      ParentColor = False
      ParentFont = False
      WordWrap = True
      IsControl = True
    end
    object Image1: TImage
      Left = 8
      Top = 191
      Width = 320
      Height = 97
      Picture.Data = {
        0954474946496D61676547494638396149017800F7000000047BECA800CE007B
        F8F8FCA2A8D2EB8DC837449D8C94C6F3C7525E6BB6263594AFBAEBEA9C25DE55
        5CEFF0F71A2A90F0B927DD3DA2FAEBC14C59A7D9DCEDF7DD937781BDE983C4B7
        BCDC15258CF3B9DED8306BEFB50FD30D8199A0CD2E3C98FAD6760C1E89404DA2
        E25EB2213193EEB3005561AC6C77B7CFD3E7E4E6F1FBE7F4D30096AEB4D7FEF9
        FFFDF4DDFAE9BBF1C235D61B85828AC1E3733DDA319BECA71CBEC3DFF9E3A792
        9AC9EB9C73D30288041684EFA5D4F8D8ECD618916A74B62A3996F4CD64FEFDF8
        CDD0E64452A4E6823BF1BF3A5964ADEFBA04E0E3F0B2B7D9212994F6D782EFB5
        193B499FE8EAF4EBA8074A5AADF7D3E9D4D6E9FEF9EFDE48A7737DBBFBFCFDF5
        F6F9E675BDF6D4B54854A5A2A8D132419BC2C6E05C68AFD3008610218BDF5A55
        D40992F5C6E4DDDFEED7297C091B8819298EF2C549BBBFDE3F4CA0C5C8E37B84
        BEFCF0D02C3B99F1C502AAB0D5848CC3F1B3DAE78831EAECF5B5B5DEEFF7F7DB
        3F6CE26C4B001183D827976570B4E157AEF7DB8EEFB7219494C5F9DEEFEDAD18
        F9E7B4F3C874F3CA5AD5D8EB7B8CBD707AB8ED97CD9CA4CFE46AB7DB3C6ED720
        83949CCBFFFFFFC8CCE4D10084D1009BF6D57CFDF7E7E779CBF8DF9BF0BD32ED
        AD00081986D4098BF8E1A4F0C3068494C5DC4865A5ABD2F2C752F2C343F6CDE7
        FCF1D5DD42A5F7D98BFAE7E7FAE5F2F4C1E1EFBD42EEB50AF0ADD82F3D9AE99A
        28F3C959FCEFF7D71E93FBEDC7E47A41D82F78D40F90EA9D2EEFBB0D505CAAF5
        D06CED9BCFFFFFEFF9E4ADE36E49D7269FDB38A0D4168BDB3971FFE88FE56EBA
        E360B3DF4EAAE1664EDD5160E77ABFEA8BC7D3019BD50F8CFDF5FAA7ADD4EDAE
        07626CB24F5BA85F6AB0F0BD08F0BE21EBA51F00067CF0BA29F2B7DDF3BEE0F2
        CB00F5D172DC36B0E8912FEAA122FAECC5DE63B5E37545DE4A6BE37148DE299C
        E1664F0000000000000000000000000000000000000000000000000000000000
        0000000000000000000000000000000000000000000000000000000000000000
        000000000000000000000000000000000000000000000021F904000700FF002C
        00000000490178008700047BECA800CE007BF8F8FCA2A8D2EB8DC837449D8C94
        C6F3C7525E6BB6263594AFBAEBEA9C25DE555CEFF0F71A2A90F0B927DD3DA2FA
        EBC14C59A7D9DCEDF7DD937781BDE983C4B7BCDC15258CF3B9DED8306BEFB50F
        D30D8199A0CD2E3C98FAD6760C1E89404DA2E25EB2213193EEB3005561AC6C77
        B7CFD3E7E4E6F1FBE7F4D30096AEB4D7FEF9FFFDF4DDFAE9BBF1C235D61B8582
        8AC1E3733DDA319BECA71CBEC3DFF9E3A7929AC9EB9C73D30288041684EFA5D4
        F8D8ECD618916A74B62A3996F4CD64FEFDF8CDD0E64452A4E6823BF1BF3A5964
        ADEFBA04E0E3F0B2B7D9212994F6D782EFB5193B499FE8EAF4EBA8074A5AADF7
        D3E9D4D6E9FEF9EFDE48A7737DBBFBFCFDF5F6F9E675BDF6D4B54854A5A2A8D1
        32419BC2C6E05C68AFD3008610218BDF5A55D40992F5C6E4DDDFEED7297C091B
        8819298EF2C549BBBFDE3F4CA0C5C8E37B84BEFCF0D02C3B99F1C502AAB0D584
        8CC3F1B3DAE78831EAECF5B5B5DEEFF7F7DB3F6CE26C4B001183D827976570B4
        E157AEF7DB8EEFB7219494C5F9DEEFEDAD18F9E7B4F3C874F3CA5AD5D8EB7B8C
        BD707AB8ED97CD9CA4CFE46AB7DB3C6ED72083949CCBFFFFFFC8CCE4D10084D1
        009BF6D57CFDF7E7E779CBF8DF9BF0BD32EDAD00081986D4098BF8E1A4F0C306
        8494C5DC4865A5ABD2F2C752F2C343F6CDE7FCF1D5DD42A5F7D98BFAE7E7FAE5
        F2F4C1E1EFBD42EEB50AF0ADD82F3D9AE99A28F3C959FCEFF7D71E93FBEDC7E4
        7A41D82F78D40F90EA9D2EEFBB0D505CAAF5D06CED9BCFFFFFEFF9E4ADE36E49
        D7269FDB38A0D4168BDB3971FFE88FE56EBAE360B3DF4EAAE1664EDD5160E77A
        BFEA8BC7D3019BD50F8CFDF5FAA7ADD4EDAE07626CB24F5BA85F6AB0F0BD08F0
        BE21EBA51F00067CF0BA29F2B7DDF3BEE0F2CB00F5D172DC36B0E8912FEAA122
        FAECC5DE63B5E37545DE4A6BE37148DE299CE1664F0000000000000000000000
        0000000000000000000000000000000000000000000000000000000000000000
        0000000000000000000000000000000000000000000000000000000000000000
        00000000000000000008FF001F091C48B0A0C18308132A5CC8B0A1C38710234A
        9C48B1A2C58B18336ADCC8B1A3C78F20438A1C49B2A4C9932853AA5CC9B2A5CB
        973063CA9C49B3A6CD9B3873EADCC9B3A7CF9F40830A1D4AB4A8D1A348932A5D
        CAB4A9D3A750A34A9D4AB5AAD5AB58B36ADDCAB5ABD7AF60C38A1D4BB6ACD9B3
        68D3AA5DCBB6ADDBB770E3CA9D4BB7AEDDBB78F3EADDCBB7AFDFB04F50A861C1
        8C99123543CA3838EA8082172571222BF132E5C915B7B15C789CA2C883E7CFA0
        3F7389830192E2890E3E855EED998B61CA96373AC0D066022B120FD0E8D64D02
        88815B563E195A8882F56A450458204E82E5A30335324C1850F020F76E34243E
        887076C0CBE2B32E8C34FF6BC68463190519AEAB5F8F5DC16F0B2C523C741682
        BD7DDD0A5811E1E30185C5323218501D090A0061E081072A40027E131C30C541
        490011C67DECF5E684093260F0444628582060750A14886082242C8886012760
        3040594104C0010798C472D00D7E680691170F8CA8E38E4028A81B10CEA8C1D0
        1522F4C6E3910A0EB88507DF3D84851C406460E4913B2E480234141404C99454
        EA58A26EACFC60434528386365973B52F7C01A383409961198BC88C90D050901
        4A002ECAF8101B5CA2C96375260C97D01544F4E9E788246460C0270F0D214206
        221EBA6308D0143484A1921AA8806E47F807D100722C1869A6089210C6042B62
        4505150731E122074DD8FF38D00B71C28800447C927AE4030AB03068A1BA5699
        0122972D844189C1EA88C60196621AEC032438F210055B409AAC9722A46A1513
        4D34519E41D98C378841BBD48A491AB83A1B2C6E4A2044A8BABA66F0C3423620
        7B6D820A24D1ECBD23A2D746435EBC9123BF08668003563704A08A2A01EC72D0
        1FCD8C629010D5348309260EEFE9AC89EA1148656F651CF42E8F15C22BA10709
        25F101BCB8AD37EA8168CCBB6F9A15BEACA3C1F4DA8BA4752EF3A8EF55D9989B
        CD41A104306E4194408CC0D11A5739810C6D44DDC6095F88B0A9BA199C2032B0
        3A762175D456F061DB8F3C66B7E1417CA071246E063823876707206242172646
        FA001B065D5A25115047FF6DC10F263871E6AE78233484821FA3D1C517322852
        181738587084018303F180335925BCF09C0409214129103403C125468092CD0D
        94B87AC944B92ACBAC41571882831303FB0C3BD7A58A80D0132C1CC12B8F19A0
        9C77ED3A3E40040B6E0EE40024389800C46E5B1CA4B7B2881C84C51438888086
        CD063E3041B1053D41F9DA68DC12471D0939C0462744809801065A4DD2842A98
        8022900B93545C2B07E35D8C49B798D804424621012120A4752342831C14E200
        3E100F41686054414686A8353427215CF058F18E70100BA86D4797BBE042CAE0
        816774414879C3D403B4969001E04067096C9741A0F1411076210E0FB9820D9C
        F1806C6D850A2F80D124FF9800A366BC887FE349E21139108A6E18641216BB84
        AC088240082E7021CFC0141AFE3541DC1D8804165C88236A582A0388502014AC
        E0191BA2AD998D68850C518206DF58A9823023034742C3167E161114F0712B9B
        48A2112DD68C3F8402010848C32560642E4C4C82206EC0C4E60A71902AC2EC8A
        0AB1C103BB87B92E1A0A8C6B845D916C47900891EC601A99DE1B59B810399031
        411F389B401C40B73F6D21796FB98111E504814974835504718125D2301E3921
        0098373097112AA9454CA66F3A1BBCDD27C3B8102B6CB2475922080A9CF50014
        66449508822343EAC00AEE75932007C06395BA209FB550C28005B184B99A500A
        60264402A1305728A8B0FF8B26F80F13A560E68E14D8102F76AF8E0449E317A9
        A99003BCF24021230838C309BF54AA90950B71E040A535CB5A0EB4A269A10228
        38F007010E641092A45F28A6B8905214B319976058285C6184800A5459CE7497
        419F6705697A89A10971A88E14D085E419224403E5E2372FEA101C3CF4794AE5
        823A8BD749B5E0C245E3A1844028D1042362C215F07CC8205EDA8C6C84F580CD
        1C67176C860645F8548D0C41C42649700B83D0927B3DF2144626DA3D8C2AE413
        4F45434F0562826B0281047A4D8B78E4840BADBA224EE7A248B98EA8D58558D2
        40045D088EAA94CD84EE14940CD969065E5710DF95CD000FDA2B531BC28CC00E
        F63CE6E4205BB2A130FAFF61E20FAE785121ED299149409692964DEB427EB0C9
        0720D4B3D30C654130B0C910FD71208A98AA9780A008F05184AF96F36B42C638
        501908840B4F7D9E04AB723D0C7001391830441B1342854234E112D98093B932
        56914B0CD20DC11D684E0D1287E622766BC955480A0477B3FD0AA40E1EA5D916
        E2B05E8860579C0C39C135DB2A10091FE9B94F1980127E20389E6D6F0D881813
        43DE29900A0C321418992C2686A690CB3ECFC0B33C000C0D140654BEB5546BB0
        6E41D4403B654D40B902896E971624020FA04F220FD6AEF5085C3C2F08640B98
        22C104A8C20CED61A74ABA99004819224F18D10923F685695877318917505185
        6DA8839AD59C0414B0A0FF0D4ED81EA232E05D9D7ED2092958731D5240011BE0
        E016D0BA1911DA99902384B75419E8821C30BC90243704B0692AEA239EF001EE
        09562A49388294FC549D1FE0F220A090E41F785B11DFBEC846B4C5530506E262
        0375E1D5AF3E2C6FE6FC062E2844A10882F5AB2B5D9D07AAE9049F2E481DB4E7
        A74401C10AA96D88A3179282DB0C9485D87D9EF09EC206561C1A786BE82C4284
        0001FAD92F23287D1102829086852DEC0FF06C7588D68DD41D7DE0168E08F640
        708D2F76E355041618C2439E50AD435DCD194E66C8B2532602C33E001202612E
        C964E81436204E570F6085A010E20239B11823159793FF748B6E81B4DADF4438
        001B6469E77B7501114AFF28838E158285135CF950D53942C0133270830CE013
        5D302C1AAADADA3F15AE291438ECB51EE084231FC40D5EF58346A8F0878585A2
        149B28049E02F0AD477CDCDFD501C21198D16034EE94545612C1A21FA284356C
        1AE62B24B91BC3E96907B8DD017528831AE4A0BD8D2920A28F50447849A0EFA6
        0C60028695D4CE07D28D4214424FA3F0AA2596DE744C2C5E2096C8067DAD6EB2
        4C3D200322D8F2BCBFBE2E48C9A1EBD6F3C01A5EEEA7448B38853CFA800156BF
        FAB50E084968F0D5403CB0F7C42A0507D2BD56067C85F48B792B1B699093D233
        C255FAAD3A21ADE6D87AE6E8A52DDE3881F7C16B8F32B005BC33E4E65B201B9A
        4A345E89AAAB44255A77FF97D0336D81D0BE6C7D5F0AA5A59F29300E0004FB9B
        BAC535320A397D19AD55BA4527F6CF7F3958406C1F9075C0E357F4465472C07F
        FC3735D2212A7FD205DAD6104A50588187209B82436B772FD0420006015E7F32
        73B7977BF792010B100CAF8209A1300915D06DCD802E193159CDA027F8E73A02
        A60466E22C61E04CF44602BA933E9020035D105E3D246F096103D0C0801FF35F
        DE473089B2050867102CA073B237141480035CC0057D476F439700BA00031773
        09C0F4582F525917810BA2466A05E16299655905F7274DF808390854BB6305E1
        95014A151143F0039BC27E0FF00CD6156D99B2061EB07202A14924C35143A108
        D4100699503D8FB04D04FF43811F50074270033710561500598F67114C371E2C
        887CC2C5100EF0750F205B6EF859709810AE94260AF08010610856401D549201
        0CF708D1666FEDD62FACA07605715496C688438102727004352610040082FCF2
        00A7174CBAB53A08F10A52A001ABB00A1A200AAF70105DE678F985530FC18B55
        925A6F08640751583B920130F61053600287F6005F90843CC27AABF706E65487
        76B55655123D46E1016780086AC006C4F58810E4560751089858108150005500
        0B9A00060AA990B05005C8D00303B189CDD0046678869FD810167633A8F48D0F
        A106D744025B208811D106E1951F46F7607CF0766E87023DF2510A3101EA627D
        422107D51102615079BAFF928605E1064B6423523002CA100991A009CA509446
        999060A00C23200A8F100490F548D99840E578104AF0540FC0075E17600EE100
        D0D42F40406816A15120F47335677EC648025D607406218724636B45D1061970
        0B3FF0055DE98F5095104E092330600A95A00943699480199841990C398004FC
        336A0C81865369108EE82553568A5AE910B71065E9671129D092CA1285652910
        80365032731071B0777535145E400026100615259676890675D6398F5001FE64
        6EB5D0012B2098B6A90C63B00262B04B2530799EA85F104101B7F8452270191C
        F9105F704D0FE08116919C03E596B4B85ABBC87C079201166810A6C486437104
        D490012150511E649798FF65888F7003D5500DF29506D2606ED3000C2B509BB7
        59942BF00BB2100D2F520284E0108A09118D892844609CA6088E07319955C29C
        15119ECA325E9B2910B8572540C0688F605A20448A4011076DF07FA9757EE2F9
        0020957882541E5A0005B6F022B6200B66F09E2B30062ABAA2B5690CD3C0092F
        C20933D00B81D010FBF9102CF0547495953F25A005C195DC838418215703C570
        0BEA86803750EB78109F608C98C50C49010913982C78D76530C282DAB0018260
        9F1C609F45600CB3100346D9088C9007DC100D5CCA09E13006604003CB909817
        C910FD583C5809993DDA91D7A4006F009616F1757C371047DA88D46920190090
        3F9A608802041327149EFF82056B809387226504110B98301E01F0485910092B
        D008DB00A32F82A61C50030CC000DC2008B6C00923CA019C2008C690A241290C
        700A9C0EB14D96F63AC7D91004EA25FF99114A90A792261081FA0872608C21B2
        A803914E6B630032D9135E50589E2203D7462AC153107ED05508A00B52A00944
        A9A20D20084B44A2B690AA31CA01B2D008F059943AC0942D16A709F104A33496
        3C0A570D419224630105510643007A096108CE46A7ECB84A0A3100A2C8877635
        3E0D68A00DF104BA58127210022190350EE0014CA6844E70414AD0845460237D
        1009463906BFE0ADADB0A5680AAA5D6A0BDCC00B273A06811909C4109556D410
        3C66583A982A6FA8AF03FF91043F908E1E3805D421026DA0066A991071B0320B
        F7AFE1A4640421A5DC335A07C1024E6A2025220341DB426C60011FF001102A12
        18F00172600040B00621F00006CB2F244004FA920225720022D403DABAAD9230
        0ED8C000B4D0089E500CB250047460AA79300BCAF09EB7A90352B0AEB26A734F
        30048A700433563086FA868278058DA104561080BB720BD625037864225D7004
        72A00428F00458609C0E501C80B73144D046C12A1070897E07F1034F8B595D20
        0390F0695840012C600145B23DE4B8128B31AC24600236203E908A24C6C60539
        8B063B7004C572011C8B9BB3500482C009AD9A9B28BA020C00078C20092A1B9F
        91700C823B544E7004E0FF1BBEB7300122701BDA0742DFB379CE6202E10BBE26
        F00C44301DF8B1336DF80803F0AE9AD26B24C00A4EB00513400474437A2E69B4
        070261098105135B2A44104AA138A557F3BD88200332F03781B329A447024E60
        B322816068D07738C27E43060418604DD561004AB005D019013A809B31F0BC5D
        DA00E72A9F45800D0D2009F189AEBED0BD43D56B03027E95D71BDA868587C5C3
        D0027E201C25E4F9089B25BC3E8C261960AF17D8570D4188E3288F0291040252
        6C2D731D83FA3C9A8712381002C82B108075C455420215C50C8902A504A1023E
        A0AD2B600C9E1A0DDB90BD4539068D70A635C008761C9FA7F09BE269394050BF
        762A9E89B25FF4EA8F19FFF0052B77BA0361054E8A8C075106A317C8C6C512A2
        970119907E9F309C9CA60020D50661F0990341062BDCB78CE0A9705004313C06
        4500A3D1200831D0C782A903D700C8FE982813C08A429C2C6AD37DB394C0D782
        1ECEA05C8E3C4B635B469F56075F602DFE18220B4B1247B0035FC006D6A50820
        E26F5BA0577110B6D73910AB909477FC0DD1C009D36006B45C03A91A0DEE79C3
        91C003B87C8C62EB088DCB7960272527B0AC8F4001029C2CD0425AA8573C487B
        1018105E68E08B06E1015162C65DF20061700B3E0A121400529F2043CF800673
        2325786525BFEA7144A0C9E5F708B9B0BC770C0C9E30CB8139067400075D2ACB
        B4BCB289807C538A246AFF922326C0054288BFA49224D022023260AC0975001F
        C01B0C9D209C52990621A50355A70EF10361403251889D1610255D4C256AA200
        47F009114D126570C80D1B9229700085A21BF0B81B0AF00C8EF0D16CAC062B72
        05428DD4231D98EFF9D278BC0D1C300D7810C3B61909318D10CD9601441CD882
        AD001FB00647D0062C90B50471021322D88EFD7A06F00C88E001432092C2461B
        132030FA2B7EF86222AC7002081B3E5D00D8441C0621BD100E700BBA11D899C0
        D4089104380065BC412091C26E1CD3365CA0CF2B31005F801D3729A48F300571
        E0403E7B002C904D2C1006C7730B21C070B814CE379CD278FC0B7ABDD7F09C10
        65A004DABDDDDCDDDDDAFF6D039060084FA0C10681056AE0DDE8BDDDFBE84742
        C8102960031E2039F10B8F3EFC0117D2064A30B52983DEA16D59E9CDA7093105
        5C6005B7E00495D6C45D20022660058A10BB3581028A4284F8FC5C2CB00356FC
        0845920113B205FA6ACAD12D982AFAE1CAA003A850160EC06753300443600829
        B0D53E81057C8602323E05655007E4FD126C80425CE00490F2738FC0053B00D0
        03A0065F90284EA008CFA007D069106E4C9422FEE480F9C77F31E50381036160
        001BF2094740E0A3A8088AE01F53A01B6B106F8F80013FC08A04410AA70CE522
        AE031140E5709E020A100622D60667100661E0D08A58677C7006179E10C840D2
        6C1EDD917001704EE503FFA008AD690121D00671A00838208C1C65087814CD07
        110883FEE49A009187DEE98FF0037A0052720000D3C6059060D9073102829EE9
        8219097DC0103680DF57E108FF2B731BE105B26E116CF0054430013880EA5A51
        0636607436906F16C1B64ECEEA82A909818B45D43058F72A972E0E306207EC21
        71000FAB003BB0980B615DB7400D082D1153602A896200D68E1705B0E6CA6E94
        DBDB105FD0E84C4A0D2180E6146105D4000437EE11084C878101E00E31051330
        0146F7EE7FEE103210024440016DC640D06000482D173DA00CC9BEEE9110012D
        E0EEF05EDE8A308B18F1043840C8275107D441EF0FE10521A0004D42F0617906
        ADC940A602F26E110881FF4006B0B090EBAE0C60B00752CE10EFBE689DD18603
        400114003E1440008EC00C7F54069F70F4430FA88AE00889FD080E30057F8402
        5CE008DEE4005E902590E019C66AB850CF47291007473FB529C00C21F2096C90
        4D49C00C8EF0099DA5F565800555584A38F0006FA0046CA02F3D8F054A70F4C9
        03DFFD51DE903001F20209A76E085E607453E01D0EA00402A3086C301CEFDD59
        956FBF90800257A0044CE2719E01F35241063E000B3E200034B00ABEB0EA501E
        097B50A30E919C56B30367E07C4A1C060A703632400299B0FB0A00909D7C06C0
        1F064EE600CE8006BBAF075D90773B40040281058860FC99100626803E4A1002
        DF1B023B70931585050EFFB4FB3BC00A8BC10540B0FB99C00ACCD9067A40A87A
        50578EA000E44F02AF130767B00613400D06B0D83BF0066F10067A503DBD0D10
        5B9C64CA1486489D478F0C6D0943108D9C8411876422F186C4990C1488EC5094
        7080811D4A94E8010224C30E228FE4E8B915B18D1E130AD17C30B1238C831426
        1A66CA60E54A44A041850E255AD4E851A4484529030386988A472AAA44D2A4CC
        EA55AC5995698A54056AD2845F1E3C388203DA8330CC1E7999F9E4118E1024E4
        B0F881060D9B0140D058C1E0019A5B3E2180746221C7CA230F21262444748695
        221644CEFC78A4E40109123FDA1840B325E10FC1730F1C5692E1810C25273274
        411871CA0120240E7C1AFFC222CC83362C2CA0551BC7EE9B1F04800E6953D103
        01148FBE9078E0A4CD0F0561703CAAE324C42D251E80848803D4419C2D68BEC4
        61E14044988E8F06AC49FBC49145399F6CA80C1133A18C10471E4DC14C82CF81
        01260881081608E8E20C0FC0527041061B240A15AE1601AA006522D1EA42AE94
        41A6C12F423821A223C268C98B0758A9038B2EC23820221342F8210512D06061
        B8B166042AB1C50C198B8D84CA7800082CD440E38D21122260B501747C402DA0
        B608A18D889C6432A23A1420A18C848808E3B0CFC2588C850CDEA060284866C2
        22A22FC280E6CC475A44E411474270222247CED02F2867CE9021A12BCEE3C223
        F6FE1CE00334924B488EFFFA22C24F3F43305322A138C260C5014843D8E22707
        33D574D3A072F98587A0021186165A74D0A1AAAC7488C487450271B0C33D13E2
        220C03AE80A4442C50B86C0A3AC310018B1049700683841C09C3890182C2F111
        2EC2B4E0592B144083021B32700253B658B9625603D84C28092BA169635C27CE
        8008A832AC4C2E5D34E64B08CC0F06280DD9A16C98290534F58CC88A33DE8426
        03116478F60B6B3145F3498FFC04340CE19E20D48B8810B5EF914515C26CCC47
        10B176DC369C9989524E431679C1AF84824587086850C6545335D18494444ED1
        B44328DFCD80152C6EC5992D20B094358C2E06A8E30420CE10D18103C2F04C59
        C5E00CF30DA8DF70C280FF24AA3500647BB5357669D748008295A80DF8204174
        D5DD0FB32213B217080730C8E0EA7AEF3DB8E68CCF38CC84073ED0FB832EBA30
        2159A0684E388C3FD563AFE187234EF4BEFC2C26C1503EF2DEFB0303B6007964
        CC33078B87486059669940C8B0C61A327C1100D44D3B3C17315A1F6103D729C6
        4AFB91A445003C09470E9C0D686F135A96990C7A1E60F8E12B7B1B6B34B49DB5
        8BCB1F49C1242EAEC062FA2B0CEED1EC244C2236A14F56BBA234B88512F203B7
        C24298B17E1FE1238C98881FC07AF36B1EE0BC4F223A0FF1BB14BFF3914EEC74
        DC500B28CD7DEFD35C010D289465F0801402C8C25084210061702A4D5F489603
        18E28CB594A80E1F0983FF0512E2803584C0839793C319F810BB073882698B29
        438C3C189164810F793843E17480728B0C10A17C8FE8DDF51E97108640834FB7
        088110C114BEA0D84B0149985B441AF3264584810436520FFC9473BE4730844B
        187843068493822E6E8F76C7A2541970C828CC18AA342448CF23AA7740381A70
        0E023055165E21945C08C017D65886A68EF00080218208A6E151B58080AF283E
        800F72D0D207528005033CE3000730C019541898CC1CE00713B88207CEB03419
        84010D136883150CC087CA000D646A081360E2F2034D4E6000AF7B9B15DA6002
        03B426222D7C40DA4A93812FC8E119524C4EA49837142599C0023FB8C21732F1
        C2479C20131FC2024384FF2503E8D42F284778A613C3A0805B5833037F82241A
        88D0862F3C810D192081084C4002D3C4048586BA42881EF0051910CD8671E4A7
        C8E640035545420A4141050D34A1AA8166CA1924B040B95663234890C000E5C3
        012BC27006343C83574FB8C503CE7006865610110A0841080C8285EE4DEC00AC
        C880D118FA0821AD814DAFCB250F475A5283B8050322F0E8191E30017C012509
        AC0002AFB8678086E410629541C3AF882203125CD40958F8410662F5082B64E0
        854F7006494310A6EE04850F19585D19888006295AC1046808EB2714D0D20724
        673761C880321F80410A94C4101171C009A2633405B4B19F83DD141984310CA1
        5C430060A0C51EC8A029FF0730110B3660C3E5AEF0841D3EC2016C50C35E85EA
        052F30F1B336F0EC009ED0BCCDAA6108ADB94212767885146436055E20ADC1AE
        800235B041B442A9431DAC973335A0C0B649D0E55028A006489CC9014FF0D672
        9B57351B4C017041C1C22381324B1B483605D34D0165753985E0262405204B41
        5081325B1BA0A0878465EFC85E910B54C8ACBDF3A56F7DED7B5FFCE657BFFBE5
        6F7FFDFB5F000758C0032670810D7C60042758C10B6670831DFC60084758C213
        A670852D7C610C6758C31BE670873DFC61108758C4232671894D7C6214A758C5
        2B66718B5DFC6218C758C633A6718D6D7C631CE758C73BE6718F7DFC63200759
        C8432672918D7C6424270859C94B6632850302003B}
    end
  end
  object OKButton: TButton
    Left = 136
    Top = 327
    Width = 75
    Height = 25
    Caption = 'OK'
    Default = True
    ModalResult = 1
    TabOrder = 1
  end
end
