# Supplementary material for: OmniMapFree: A unified tool to visualise and explore sequenced genomes
Source: BMC Bioinformatics. 2011 Nov 15;12:447. doi: 10.1186/1471-2105-12-447 (PMC3251307; doi:10.1186/1471-2105-12-447)
Supplement: Additional file 1 — OmniMap software. A ZIP file containing the Windows executable and the OmniMap source code. [file 1471-2105-12-447-S1.ZIP › OmniMap_source_code/ABOUT1.pas]

(* *****************************************************************************
    Copyright (C) 2011 John Antoniw

    This file is part of OmniMapFree.

    OmniMapFree is free software: you can redistribute it and/or modify
    it under the terms of the GNU General Public License as published by
    the Free Software Foundation, either version 3 of the License, or
    (at your option) any later version.

    OmniMapFree is distributed in the hope that it will be useful,
    but WITHOUT ANY WARRANTY; without even the implied warranty of
    MERCHANTABILITY or FITNESS FOR A PARTICULAR PURPOSE.  See the
    GNU General Public License for more details.

    You should have received a copy of the GNU General Public License
    along with OmniMapFree.  If not, see <http://www.gnu.org/licenses/>.

*******************************************************************************)

unit ABOUT1;

interface

uses Windows, SysUtils, Classes, Graphics, Forms, Controls, StdCtrls,
  Buttons, ExtCtrls, GIFImg;

type
  TAboutBox1 = class(TForm)
    Panel1: TPanel;
    ProgramIcon: TImage;
    ProductName: TLabel;
    Version: TLabel;
    Copyright: TLabel;
    Comments: TLabel;
    Image1: TImage;
    OKButton: TButton;
  private
    { Private declarations }
  public
    { Public declarations }
  end;

var
  AboutBox1: TAboutBox1;

implementation

{$R *.dfm}

end.
 
