# Supplementary material for: OmniMapFree: A unified tool to visualise and explore sequenced genomes
Source: BMC Bioinformatics. 2011 Nov 15;12:447. doi: 10.1186/1471-2105-12-447 (PMC3251307; doi:10.1186/1471-2105-12-447)
Supplement: Additional file 1 — OmniMap software. A ZIP file containing the Windows executable and the OmniMap source code. [file 1471-2105-12-447-S1.ZIP › OmniMap_source_code/DISCLAIMER]

    Copyright Disclaimer
    ====================

    Rothamsted Research, hereby disclaims all copyright interest in the program �OmniMapFree� (which displays simple genome maps) written by John Antoniw.

    <signature of Maurice Moloney>, 1 April 2011 ???
    Maurice Moloney, Director of Rothamsted Research
