# Supplementary material for: OmniMapFree: A unified tool to visualise and explore sequenced genomes
Source: BMC Bioinformatics. 2011 Nov 15;12:447. doi: 10.1186/1471-2105-12-447 (PMC3251307; doi:10.1186/1471-2105-12-447)
Supplement: Additional file 1 — OmniMap software. A ZIP file containing the Windows executable and the OmniMap source code. [file 1471-2105-12-447-S1.ZIP › OmniMap_source_code/fidlist.dfm]

object FIDs: TFIDs
  Left = 0
  Top = 0
  BorderIcons = [biSystemMenu]
  Caption = 'Display IDs in list'
  ClientHeight = 288
  ClientWidth = 426
  Color = clBtnFace
  Font.Charset = DEFAULT_CHARSET
  Font.Color = clWindowText
  Font.Height = -11
  Font.Name = 'Tahoma'
  Font.Style = []
  OldCreateOrder = False
  Position = poScreenCenter
  OnCreate = FormCreate
  OnDestroy = FormDestroy
  PixelsPerInch = 96
  TextHeight = 13
  object StatusBar1: TStatusBar
    Left = 0
    Top = 269
    Width = 426
    Height = 19
    Panels = <>
  end
  object Panel2: TPanel
    Left = 0
    Top = 0
    Width = 325
    Height = 269
    Align = alLeft
    TabOrder = 1
    object Label1: TLabel
      Left = 16
      Top = 23
      Width = 261
      Height = 92
      Caption = 
        'Cut and Paste your list of gene IDs into the editor on the right' +
        ':'#13#13'Use one line for each ID'
      Font.Charset = ANSI_CHARSET
      Font.Color = clWindowText
      Font.Height = -16
      Font.Name = 'Comic Sans MS'
      Font.Style = []
      ParentFont = False
      WordWrap = True
    end
    object Label2: TLabel
      Left = 16
      Top = 152
      Width = 109
      Height = 23
      Caption = 'Select Colour: '
      Font.Charset = ANSI_CHARSET
      Font.Color = clWindowText
      Font.Height = -16
      Font.Name = 'Comic Sans MS'
      Font.Style = []
      ParentFont = False
    end
    object Label4: TLabel
      Left = 16
      Top = 192
      Width = 78
      Height = 23
      Caption = 'List name: '
      Font.Charset = DEFAULT_CHARSET
      Font.Color = clWindowText
      Font.Height = -16
      Font.Name = 'Comic Sans MS'
      Font.Style = []
      ParentFont = False
    end
    object Label3: TLabel
      Left = 16
      Top = 240
      Width = 188
      Height = 23
      Caption = 'Find and Display all IDs: '
      Font.Charset = ANSI_CHARSET
      Font.Color = clWindowText
      Font.Height = -16
      Font.Name = 'Comic Sans MS'
      Font.Style = []
      ParentFont = False
    end
    object ColorBox1: TColorBox
      Left = 144
      Top = 152
      Width = 145
      Height = 22
      TabOrder = 0
    end
    object edName: TEdit
      Left = 144
      Top = 192
      Width = 145
      Height = 21
      TabOrder = 1
    end
    object btnSearch: TButton
      Left = 214
      Top = 239
      Width = 75
      Height = 25
      Caption = 'Search'
      TabOrder = 2
      OnClick = btnSearchClick
    end
  end
  object Panel1: TPanel
    Left = 325
    Top = 0
    Width = 101
    Height = 269
    Align = alClient
    BevelEdges = []
    BevelOuter = bvNone
    TabOrder = 2
    object red: TRichEdit
      Left = 0
      Top = 0
      Width = 101
      Height = 233
      Align = alClient
      Font.Charset = ANSI_CHARSET
      Font.Color = clWindowText
      Font.Height = -11
      Font.Name = 'Tahoma'
      Font.Style = []
      MaxLength = 20000000
      ParentFont = False
      PlainText = True
      ScrollBars = ssBoth
      TabOrder = 0
      WordWrap = False
    end
    object Panel3: TPanel
      Left = 0
      Top = 233
      Width = 101
      Height = 36
      Align = alBottom
      TabOrder = 1
      DesignSize = (
        101
        36)
      object btnClear: TButton
        Left = 14
        Top = 6
        Width = 75
        Height = 25
        Anchors = [akLeft, akBottom]
        Caption = 'Clear List'
        TabOrder = 0
        OnClick = btnClearClick
      end
    end
  end
end
