# Supplementary material for: OmniMapFree: A unified tool to visualise and explore sequenced genomes
Source: BMC Bioinformatics. 2011 Nov 15;12:447. doi: 10.1186/1471-2105-12-447 (PMC3251307; doi:10.1186/1471-2105-12-447)
Supplement: Additional file 1 — OmniMap software. A ZIP file containing the Windows executable and the OmniMap source code. [file 1471-2105-12-447-S1.ZIP › OmniMap_source_code/fidlist.pas]

(* *****************************************************************************
    Copyright (C) 2011 John Antoniw

    This file is part of OmniMapFree.

    OmniMapFree is free software: you can redistribute it and/or modify
    it under the terms of the GNU General Public License as published by
    the Free Software Foundation, either version 3 of the License, or
    (at your option) any later version.

    OmniMapFree is distributed in the hope that it will be useful,
    but WITHOUT ANY WARRANTY; without even the implied warranty of
    MERCHANTABILITY or FITNESS FOR A PARTICULAR PURPOSE.  See the
    GNU General Public License for more details.

    You should have received a copy of the GNU General Public License
    along with OmniMapFree.  If not, see <http://www.gnu.org/licenses/>.

*******************************************************************************)

unit fidlist;

interface

uses
  Windows, Messages, SysUtils, Variants, Classes, Graphics, Controls, Forms,
  Dialogs, ComCtrls, StdCtrls, ExtCtrls;

type
  TFIDs = class(TForm)
    StatusBar1: TStatusBar;
    Panel2: TPanel;
    Label1: TLabel;
    Label2: TLabel;
    ColorBox1: TColorBox;
    Label4: TLabel;
    edName: TEdit;
    Label3: TLabel;
    btnSearch: TButton;
    Panel1: TPanel;
    red: TRichEdit;
    Panel3: TPanel;
    btnClear: TButton;
    procedure btnClearClick(Sender: TObject);
    procedure btnSearchClick(Sender: TObject);
    procedure FormCreate(Sender: TObject);
    procedure FormDestroy(Sender: TObject);

  private
    { Private declarations }
    fsl: TStringList;
    fcolor: TColor;
    fname: string;

  public
    { Public declarations }
    property IDlist: TStringList read fsl write fsl;
    property Color: TColor read fcolor write fcolor;
    property Name: string read fname write fname;

  end;

var
  FIDs: TFIDs;

implementation

{$R *.dfm}

uses
  CodeSiteLogging,
  Types,
  StrUtils,
  Character;

const
  TAB = #9;

// tests for simple integers
function isNumberU(const s: string): boolean;
var
  i: Integer;
begin
  // default result
  Result := TRUE;

  // check string exists
  if (length(s) = 0) then
  begin
    Result := FALSE;
    exit;
  end;

  for i := 1 to length(s) do
  begin
    if NOT(isDigit(s, i)) then
    begin
      Result := FALSE;
      break;
    end;
  end;
end;

procedure TFIDs.btnClearClick(Sender: TObject);
begin
  red.Clear;
end;

procedure TFIDs.btnSearchClick(Sender: TObject);
const
  wd: string = TAB + ' ';
var
  i, j: integer;
  s: string;
  wc: integer;
  ws: string;
  sda: TStringDynArray;
begin
  // init
  fsl.Clear;
  fcolor := ColorBox1.Selected;
  fname := edName.Text;

  // get ids
  // ignore blank lines
  // for each line extract each word if more than one
  for i := 0 to red.Lines.Count - 1 do
  begin
    s := red.Lines[i];

    // ignore blank lines
    s := Trim(s);
    if (s = '') then
      continue;

    // get each word
    sda := StrUtils.SplitString(s, wd);
    wc := length(sda);

    for j := 1 to wc do
    begin
      ws := sda[j-1];

      // more than one char?
      // this also removes empty words
      if (length(ws) < 2) then
        continue;

      // alphabetic word? or number?
      // ignore numbers
      if NOT isNumberU(ws) then
        fsl.Add(ws);
    end;
  end;

  ModalResult := mrOk;
end;

procedure TFIDs.FormCreate(Sender: TObject);
begin
  fsl := TStringList.Create;
  fsl.CaseSensitive := FALSE;
  fsl.Sorted := TRUE;
  fsl.Duplicates := dupIgnore;

end;

procedure TFIDs.FormDestroy(Sender: TObject);
begin

  fsl.Free;
end;

end.
