# Supplementary material for: OmniMapFree: A unified tool to visualise and explore sequenced genomes
Source: BMC Bioinformatics. 2011 Nov 15;12:447. doi: 10.1186/1471-2105-12-447 (PMC3251307; doi:10.1186/1471-2105-12-447)
Supplement: Additional file 1 — OmniMap software. A ZIP file containing the Windows executable and the OmniMap source code. [file 1471-2105-12-447-S1.ZIP › OmniMap_source_code/fMain.dfm]

object Form1: TForm1
  Left = 0
  Top = 0
  Caption = 'OmniMap'
  ClientHeight = 726
  ClientWidth = 694
  Color = clBtnFace
  Font.Charset = DEFAULT_CHARSET
  Font.Color = clWindowText
  Font.Height = -11
  Font.Name = 'Tahoma'
  Font.Style = []
  Menu = MainMenu1
  OldCreateOrder = False
  WindowState = wsMaximized
  OnCreate = FormCreate
  OnDestroy = FormDestroy
  PixelsPerInch = 96
  TextHeight = 13
  object panScroll: TPanel
    Left = 0
    Top = 41
    Width = 694
    Height = 666
    Align = alClient
    Color = clWhite
    TabOrder = 2
    OnResize = panScrollResize
    object Image: TImage
      Left = 20
      Top = 20
      Width = 105
      Height = 105
      OnMouseDown = ImageMouseDown
      OnMouseMove = ImageMouseMove
      OnMouseUp = ImageMouseUp
    end
    object labImage: TLabel
      Left = 20
      Top = 20
      Width = 3
      Height = 13
      Transparent = True
      OnMouseDown = ImageMouseDown
      OnMouseMove = ImageMouseMove
      OnMouseUp = ImageMouseUp
    end
    object VScrollBar: TScrollBar
      Left = 676
      Top = 1
      Width = 17
      Height = 664
      Align = alRight
      Kind = sbVertical
      PageSize = 0
      TabOrder = 0
      OnChange = VScrollBarChange
    end
  end
  object Panel1: TPanel
    Left = 0
    Top = 0
    Width = 694
    Height = 41
    Align = alTop
    TabOrder = 0
    DesignSize = (
      694
      41)
    object Label2: TLabel
      Left = 8
      Top = 14
      Width = 69
      Height = 13
      Caption = 'Find Gene ID: '
    end
    object lbScale: TLabel
      Left = 576
      Top = 13
      Width = 79
      Height = 13
      Anchors = [akTop, akRight]
      Caption = 'Scale (nt/pixel): '
    end
    object Label4: TLabel
      Left = 359
      Top = 13
      Width = 36
      Height = 13
      Caption = 'firstnt: '
    end
    object Label5: TLabel
      Left = 477
      Top = 13
      Width = 31
      Height = 13
      Caption = 'lastnt:'
    end
    object edfgid: TEdit
      Left = 83
      Top = 11
      Width = 78
      Height = 21
      Enabled = False
      TabOrder = 0
      Text = 'fg00001'
    end
    object btnQuickSearch: TButton
      Left = 278
      Top = 10
      Width = 75
      Height = 25
      Caption = 'Quick Search'
      Enabled = False
      TabOrder = 1
      OnClick = btnQuickSearchClick
    end
    object ColorBox1: TColorBox
      Left = 167
      Top = 11
      Width = 105
      Height = 22
      Enabled = False
      TabOrder = 2
    end
    object seFirstnt: TSpinEdit
      Left = 396
      Top = 10
      Width = 75
      Height = 22
      Increment = 1000
      MaxValue = 0
      MinValue = 0
      TabOrder = 3
      Value = 0
      OnChange = seFirstntChange
    end
    object seLastnt: TSpinEdit
      Left = 514
      Top = 10
      Width = 75
      Height = 22
      Increment = 1000
      MaxValue = 0
      MinValue = 0
      TabOrder = 4
      Value = 0
      OnChange = seLastntChange
    end
    object Button1: TButton
      Left = 595
      Top = 9
      Width = 50
      Height = 25
      Caption = 'Zoom in'
      TabOrder = 5
      Visible = False
    end
  end
  object StatusBar: TStatusBar
    Left = 0
    Top = 707
    Width = 694
    Height = 19
    Panels = <>
    SimplePanel = True
  end
  object Timer1: TTimer
    Enabled = False
    OnTimer = Timer1Timer
    Left = 576
    Top = 56
  end
  object MainMenu1: TMainMenu
    Left = 544
    Top = 56
    object File1: TMenuItem
      Caption = 'File'
      object SaveGenomeMap1: TMenuItem
        Caption = 'Save Genome Map'
        OnClick = SaveGenomeMap1Click
      end
      object SaveMap1: TMenuItem
        Caption = 'Save Screen Map'
        OnClick = SaveMap1Click
      end
      object N8: TMenuItem
        Caption = '-'
      end
      object exagerate1: TMenuItem
        AutoCheck = True
        Caption = 'exagerate'
        OnClick = exagerate1Click
      end
      object N7: TMenuItem
        Caption = '-'
      end
      object Exit1: TMenuItem
        Caption = 'E&xit'
        OnClick = Exit1Click
      end
    end
    object Search1: TMenuItem
      Caption = 'Search'
      Enabled = False
      object Search2: TMenuItem
        Caption = 'Search...'
        OnClick = Search2Click
      end
      object N6: TMenuItem
        Caption = '-'
      end
    end
  end
end
