# Supplementary material for: OmniMapFree: A unified tool to visualise and explore sequenced genomes
Source: BMC Bioinformatics. 2011 Nov 15;12:447. doi: 10.1186/1471-2105-12-447 (PMC3251307; doi:10.1186/1471-2105-12-447)
Supplement: Additional file 1 — OmniMap software. A ZIP file containing the Windows executable and the OmniMap source code. [file 1471-2105-12-447-S1.ZIP › OmniMap_source_code/fMain.pas]

(* *****************************************************************************
    
    Copyright (C) 2011 John Antoniw

    This file is part of OmniMapFree.

    OmniMapFree is free software: you can redistribute it and/or modify
    it under the terms of the GNU General Public License as published by
    the Free Software Foundation, either version 3 of the License, or
    (at your option) any later version.

    OmniMapFree is distributed in the hope that it will be useful,
    but WITHOUT ANY WARRANTY; without even the implied warranty of
    MERCHANTABILITY or FITNESS FOR A PARTICULAR PURPOSE.  See the
    GNU General Public License for more details.

    You should have received a copy of the GNU General Public License
    along with OmniMapFree.  If not, see <http://www.gnu.org/licenses/>.

*******************************************************************************)

unit fMain;

interface

uses
  Windows, Messages, SysUtils, Variants, Classes, Graphics, Controls, Forms,
  Dialogs, StdCtrls, ExtCtrls, ComCtrls, Spin, Menus, Contnrs, Mask, RzEdit,
  RzSpnEdt;

type
  TForm1 = class(TForm)
    Panel1: TPanel;
    Timer1: TTimer;
    MainMenu1: TMainMenu;
    File1: TMenuItem;
    Label2: TLabel;
    edfgid: TEdit;
    btnQuickSearch: TButton;
    ColorBox1: TColorBox;
    lbScale: TLabel;
    SaveMap1: TMenuItem;
    Exit1: TMenuItem;
    exagerate1: TMenuItem;
    Search1: TMenuItem;
    Search2: TMenuItem;
    N6: TMenuItem;
    StatusBar: TStatusBar;
    N7: TMenuItem;
    N8: TMenuItem;
    seFirstnt: TSpinEdit;
    seLastnt: TSpinEdit;
    Label4: TLabel;
    Label5: TLabel;
    SaveGenomeMap1: TMenuItem;
    Button1: TButton;
    panScroll: TPanel;
    Image: TImage;
    labImage: TLabel;
    VScrollBar: TScrollBar;
    procedure FormCreate(Sender: TObject);
    procedure ImageMouseMove(Sender: TObject; Shift: TShiftState;
      X, Y: Integer);
    procedure Timer1Timer(Sender: TObject);
    procedure FormDestroy(Sender: TObject);
    procedure ImageMouseDown(Sender: TObject; Button: TMouseButton;
      Shift: TShiftState; X, Y: Integer);
    procedure ImageMouseUp(Sender: TObject; Button: TMouseButton;
      Shift: TShiftState; X, Y: Integer);
    procedure Exit1Click(Sender: TObject);
    procedure About0Click(Sender: TObject);
    procedure About1Click(Sender: TObject);
    procedure Reset1Click(Sender: TObject);
    procedure SaveMap1Click(Sender: TObject);
    procedure btnQuickSearchClick(Sender: TObject);
    procedure Search2Click(Sender: TObject);
    procedure exagerate1Click(Sender: TObject);
    procedure seFirstntChange(Sender: TObject);
    procedure seLastntChange(Sender: TObject);
    procedure SaveGenomeMap1Click(Sender: TObject);
    procedure panScrollResize(Sender: TObject);
    procedure VScrollBarChange(Sender: TObject);

  private
    { Private declarations }
    fInitialised: boolean;
    FMAXNUMCHROMS: Integer; // = 4 for FgraMap
    FMAXCHROMLEN: Integer; // = 11724000; for FgraMap
    FCHEIGHT: Integer;
    FPreviousY: Integer;
    FBitMap: TBitMap;

    fname: string;
    fpath: string;
    fdatapath: string;
    fscale: Integer;
    fntlen: Integer;
    fwntfirst: Integer;
    fwntlast: Integer;

    fgraphmin: extended;
    fgraphmax: extended;

    ftemppath: string;
    fstatspath: string;
    fseqspath: string;
    fms: TMemoryStream;
    fsl: TStringList;
    fol: TObjectList;
    fslScaf: TStringList;
    fslGenes: TStringList;
    fslidnum: TStringList;
    fslDisplayed: TStringList;
    fslZoomed: TStringList;
    fslColors: TStringList;
    fslStats: TStringList;

    scafs: array [1 .. 1000] of TStringList; // jfa 2010.09.14

    fDrawing: boolean;
    fOldbox: boolean;
    fOrigin, fMovePt: TPoint;

    procedure ClearImage;
    procedure DrawScaffolds;
    procedure DrawScaffold(num: Integer);
    procedure SplitScaffolds;

    procedure Display(sl: TStringList; re: TRichEdit);
    procedure InitScafs;
    procedure FreeScafs;
    procedure LoadData;
    procedure StoreGenesInChromosomes;
    procedure SaveScaffolds;
    procedure GetStats;

    procedure DrawGene(info: string; row: Integer; cl: TColor);
    procedure DrawFreq(info: string; row: Integer; cl: TColor);
    procedure DrawGraph(info: string; row: Integer; cl: TColor);

    procedure ZoomIn(firstnt, lastnt: Integer);
    procedure ListGenes;
    procedure ListGenesInRange(aname, chroms: string; firstnt, lastnt: Integer);

    procedure ReDrawBitMap;
    procedure ResizeMap;

    // ==========================

    procedure AddMainMenus;
    procedure AddMenus(path: string; pm: TMenuItem);
    procedure MDataClick(Sender: TObject);
    procedure MMReset1Click(Sender: TObject);
    procedure UndoGeneDisplay1Click(Sender: TObject);
    procedure UndoZoom1Click(Sender: TObject);
    procedure ZoomFullyOut1Click(Sender: TObject);
    procedure ZoomFullyOut;

    procedure ShowMPosnData(aname: string; row: Integer);
    procedure ShowMBlastData(aname: string; row: Integer);
    procedure ShowMExprData(aname: string; row: Integer);
    procedure ShowMFreqData(aname: string; row: Integer);
    procedure ShowMGraphData(aname: string; row: Integer);

    procedure UpdateDisplayedList(aname: string);

  public
    { Public declarations }

  end;

var
  Form1: TForm1;

implementation

{$R *.dfm}

uses
  CodeSiteLogging,
  IOUtils,
  Character,
  StrUtils,
  Types,
  ABOUT,
  ABOUT1,
  GeneList,
  fidlist;

const
  TAB = #9;
  // CHEIGHT = 20;
  // MAXCHROMLEN: integer = 11724000;

// get just the extension of a pathname
function JustExtensionU(const Name: String): String;
var
  s: string;
begin
  s := SysUtils.ExtractFileExt(Name);
  // remove preceding '.'
  if (length(s) > 0) then
    if (s[1] = '.') then
      System.Delete(s, 1, 1);
  Result := s;
end;

// tests for simple integers
function isNumberU(const s: string): boolean;
var
  i: Integer;
begin
  // default result
  Result := TRUE;

  // check string exists
  if (length(s) = 0) then
  begin
    Result := FALSE;
    exit;
  end;

  for i := 1 to length(s) do
  begin
    if NOT(isDigit(s, i)) then
    begin
      Result := FALSE;
      break;
    end;
  end;
end;

procedure TForm1.About0Click(Sender: TObject);
begin
  Aboutbox.ShowModal;
end;

procedure TForm1.About1Click(Sender: TObject);
begin
  Aboutbox1.ShowModal;
end;

procedure TForm1.AddMainMenus;
var
  sr: TSearchRec;
  men, pm: TMenuItem;
  s: string;
  sl: TStringList;
  i: Integer;
begin
  // sort menu items
  sl := TStringList.Create;

  try
    sl.Sorted := TRUE;

    if (FindFirst(fpath + '*', faDirectory, sr) = 0) then
    begin
      repeat
        if (sr.Attr AND faDirectory) = sr.Attr then
        begin
          if (sr.Name[1] = '.') then
            continue;
          if (sr.Name[1] = '_') then
            continue;
          sl.Add(sr.Name);
        end;

      until (FindNext(sr) <> 0);
      FindClose(sr);
    end;

    for i := 0 to sl.Count - 1 do
    begin
      men := TMenuItem.Create(Self);
      s := sl[i];

      men.Caption := s;
      MainMenu1.Items.Add(men);
      AddMenus(fpath + s + '\', men);
    end;

  finally
    sl.Free;
  end;

  // now add Reset and Help menus -------------------------
  // Mainmenu Reset
  pm := TMenuItem.Create(Self);
  pm.Caption := 'Reset';
  pm.OnClick := MMReset1Click;
  MainMenu1.Items.Add(pm);

  // /Reset/Undo last gene display
  men := TMenuItem.Create(Self);
  men.Caption := 'Undo Last Gene Display';
  men.OnClick := UndoGeneDisplay1Click;
  pm.Add(men);

  // /Reset/Undo last zoom
  men := TMenuItem.Create(Self);
  men.Caption := 'Undo Last Zoom';
  men.OnClick := UndoZoom1Click;
  pm.Add(men);

  // /Reset/zoom fully out
  men := TMenuItem.Create(Self);
  men.Caption := 'Zoom Fully Out';
  men.OnClick := ZoomFullyOut1Click;
  pm.Add(men);

  // /Reset/Reset
  men := TMenuItem.Create(Self);
  men.Caption := 'Reset';
  men.OnClick := Reset1Click;
  pm.Add(men);

  // Help -------------------------------------------------
  pm := TMenuItem.Create(Self);
  pm.Caption := 'Help';
  MainMenu1.Items.Add(pm);

  // About ThisMap ----------------------------------------
  men := TMenuItem.Create(Self);
  //men.Caption := 'About ' + JustNameU(Application.ExeName);
  men.Caption := 'About ' + IOUtils.TPath.GetFileNameWithoutExtension(Application.ExeName);
  men.OnClick := About0Click;
  pm.Add(men);

  // About OmniMapFree ------------------------------------
  men := TMenuItem.Create(Self);
  men.Caption := 'About OmniMapFree Software';
  men.OnClick := About1Click;
  pm.Add(men);

end;

procedure TForm1.AddMenus(path: string; pm: TMenuItem);
var
  sr: TSearchRec;
  men: TMenuItem;
  s: string;
  ext: string;
  sl: TStringList;
  i: Integer;
begin
  sl := TStringList.Create;
  try
    sl.Sorted := TRUE;

    // get menu structure
    if (FindFirst(path + '*', faAnyFile, sr) = 0) then
    begin
      repeat
        if (sr.Name[1] = '.') then
          continue;
        if (sr.Name[1] = '_') then
          continue;
        sl.Add(sr.Name);
      until (FindNext(sr) <> 0);
      FindClose(sr);
    end;

    for i := 0 to sl.Count - 1 do
    begin
      s := sl[i];
      men := TMenuItem.Create(Self);

      ext := lowercase(JustExtensionU(s));
      if (ext = 'posn') OR (ext = 'blast') OR (ext = 'freq') OR (ext = 'expr')
        OR (ext = 'graph') then
      begin // its a file
        men.Caption := IOUtils.TPath.GetFileNameWithoutExtension(s);
        men.Hint := lowercase(JustExtensionU(s));
        men.OnClick := MDataClick;
        pm.Add(men);
      end
      else
      begin // its a folder ?
        men.Caption := s;
        pm.Add(men);

        // see if any sub folders
        AddMenus(path + s + '\', men);

        // if it was not a folder then hide it
        if (men.Count = 0) then
          men.Visible := FALSE;
      end;
    end;

  finally
    sl.Free;
  end;
end;

procedure TForm1.btnQuickSearchClick(Sender: TObject);
const
  wd: string = TAB;
var
  color: TColor;
  s, id: string;
  i, idx: Integer;
  ws: string;
  wc: Integer;
  ok: boolean;
  men, pm: TMenuItem;
  sda: TStringDynArray;
begin
  // init
  fsl.Clear;
  color := ColorBox1.Selected;
  id := edfgid.Text;
  ok := FALSE;

  // add header
  fsl.Add('#' + ColorToString(color));
  fsl.Add('# chromosome	start	end	strand	name');

  // search sgeneposn for id
  for i := 0 to fslGenes.Count - 1 do
  begin
    s := fslGenes[i];
    sda := StrUtils.SplitString(s, wd);
    wc := length(sda);

    if (wc < 5) then
      continue;

    ws := sda[4];
    if (id = ws) then
    begin
      ok := TRUE;
      fsl.Add(s);
    end;
  end;

  if ok then
  begin
    // save temp as custom data file
    fsl.SaveToFile(ftemppath + 'temp.posn');

    // find temp menu item
    pm := MainMenu1.Items.Find('temp');
    men := pm.Find('temp');

    // it should already exist - but if not create it
    if (men = nil) then
    begin
      // add menuitem to Search menu
      men := TMenuItem.Create(Self);
      //men.Caption := 'temp.posn';
      men.Caption := 'temp';       // jfa 2007.07.26
      men.Hint := 'posn';
      men.OnClick := MDataClick;
      pm.Add(men);
    end;
    // pause
    Application.ProcessMessages;

    // remove temp from fslDisplayed list if already there!
    idx := fslDisplayed.IndexOf('temp\temp.posn');
    if (idx > -1) then
      fslDisplayed.Delete(idx);

    // call onclick event to display
    MDataClick(men);

    // but still need to remove old gene from map
    ReDrawBitMap;
    // copy bitmap to Image
    Image.Picture.Bitmap := FBitMap;
  end;

  // give warning if not found
  if NOT ok then
    MessageDlg('Could not find this fusarium ID!', mtWarning, [mbOK], 0, mbOK);
end;

procedure TForm1.ClearImage;
var
  r: TRect;
begin
  // erase the previous bitmap
  r := Rect(0, 0, FBitMap.Width, FBitMap.Height);
  FBitMap.Canvas.Brush.color := clWhite;
  FBitMap.Canvas.FillRect(r);

  // resize bitmap, image etc
  ResizeMap;

  // color new bitmap background
  r := Rect(0, 0, FBitMap.Width, FBitMap.Height);
  FBitMap.Canvas.Brush.color := clWhite;
  FBitMap.Canvas.FillRect(r);
end;

procedure TForm1.MDataClick(Sender: TObject);
var
  pm, men: TMenuItem;
  s: string;
begin
  if (Sender is TMenuItem) then
  begin
    men := TMenuItem(Sender);
    s := men.Caption + '.' + men.Hint;

    pm := men.Parent;
    while (pm.Caption <> '') do
    begin
      s := pm.Caption + '\' + s;
      pm := pm.Parent;
    end;

    s := StringReplace(s, '&', '', [rfReplaceAll]);
    UpdateDisplayedList(s);
  end;

  // redraw Bitmap and copy Bitmap to Image
  // RedrawBitmap;
  // Image.Picture.Bitmap := FBitmap;
  panScrollResize(nil);
end;

procedure TForm1.MMReset1Click(Sender: TObject);
var
  men, pm: TMenuItem;
begin
  pm := MainMenu1.Items.Find('Reset');

  // disable undo gene display menu if none to undo
  men := pm.Find('Undo Last Gene Display');
  if (fslDisplayed.Count = 0) then
    men.Enabled := FALSE
  else
    men.Enabled := TRUE;

  // disable undo zoom menu if none to undo
  men := pm.Find('Undo Last Zoom');
  if (fslZoomed.Count = 0) then
    men.Enabled := FALSE
  else
    men.Enabled := TRUE;

  // disable zoom fully out menu if none to undo
  men := pm.Find('Zoom Fully Out');
  if (fslZoomed.Count = 0) then
    men.Enabled := FALSE
  else
    men.Enabled := TRUE;
end;

procedure TForm1.panScrollResize(Sender: TObject);
begin
  if NOT fInitialised then
    exit;

  // resize bitmap, image etc
  ResizeMap;

  // redraw and copy bitmap to Image
  ReDrawBitMap;
  Image.Picture.Bitmap := FBitMap;
end;

procedure TForm1.Display(sl: TStringList; re: TRichEdit);
begin
  fms.Clear;
  sl.SaveToStream(fms);
  fms.Position := 0;
  re.Lines.LoadFromStream(fms);
  // move to top of re
  re.SelStart := Perform(EM_LINEINDEX, 0, 0);
  fms.Clear;
end;

procedure TForm1.DrawFreq(info: string; row: Integer; cl: TColor);
const
  wd: string = TAB;
var
  r: TRect;
  wc: Integer;
  ws: string;
  sid: string;
  snum: string;
  num: Integer;
  first: Integer;
  last: Integer;
  x1, x2, y1, y2: Integer;
  sda: TStringDynArray;
begin
  // get gene info
  sda := StrUtils.SplitString(info, wd);
  wc := length(sda);

  if (wc < 3) then
    exit;

  // for Mgram
  // get scaffold num from id
  sid := sda[0];
  snum := fslidnum.Values[sid];
  num := StrToIntDef(snum, 0);

  if (num = 0) then
  begin
    fslStats.Add('DrawFreq: This chromosome is not drawn: chrom id unrecognised:');
    fslStats.Add(info);
    fslStats.Add('');
    exit; // do not draw gene if chrom not drawn!!!
  end;

  // get start
  ws := sda[1];
  first := StrToIntDef(ws, 0);

  // get end
  ws := sda[2];
  last := StrToIntDef(ws, 0);

  // see if in scaffold is in window
  if (fwntfirst > last) then
    exit;
  if (fwntlast < first) then
    exit;

  // get window coords
  x1 := (first - fwntfirst) div fscale;
  x2 := (last - fwntfirst) div fscale;

  // between chrom posn
  y1 := FCHEIGHT + ((num - 1) * (fslDisplayed.Count * FCHEIGHT)) +
    (row * FCHEIGHT);
  y2 := y1 + FCHEIGHT;

  // avoid problem with not drawing when x2 = x1
  if (x2 = x1) then
  begin
    FBitMap.Canvas.Pen.color := cl;
    FBitMap.Canvas.MoveTo(x1, y1);
    FBitMap.Canvas.LineTo(x2, y2);
  end
  else
  begin
    r := Rect(x1, y1, x2, y2);
    FBitMap.Canvas.Brush.color := cl;
    FBitMap.Canvas.FillRect(r);
  end;
end;

procedure TForm1.DrawGene(info: string; row: Integer; cl: TColor);
const
  wd: string = TAB;
var
  r: TRect;
  wc: Integer;
  ws: string;
  sid: string;
  snum: string;
  num: Integer;
  first: Integer;
  last: Integer;
  x1, x2, y1, y2: Integer;
  sda: TStringDynArray;
begin
  // trap EDivByZero error
  if (fscale = 0) then exit;

  // get gene info
  sda := StrUtils.SplitString(info, wd);
  wc := length(sda);

  if (wc < 3) then
    exit;

  sid := sda[0];
  snum := fslidnum.Values[sid];
  num := StrToIntDef(snum, 0);

  // trap unknown chrom error
  if (num = 0) then
  begin
    fslStats.Add('DrawGene: This chromosome is not drawn: chrom id unrecognised:');
    fslStats.Add(info);
    fslStats.Add('');
    exit; // do not draw gene if chrom not drawn!!!
  end;

  // get start
  ws := sda[1];
  first := StrToIntDef(ws, 0);

  // get end
  ws := sda[2];
  last := StrToIntDef(ws, 0);

  // see if in scaffold is in window
  if (fwntfirst > last) then
    exit;
  if (fwntlast < first) then
    exit;

  // get window coords
  x1 := (first - fwntfirst) div fscale;;
  x2 := (last - fwntfirst) div fscale;

  // not dependent on h scrollbar
  y1 := FCHEIGHT + ((num - 1) * (fslDisplayed.Count * FCHEIGHT)) +
    (row * FCHEIGHT);
  y2 := y1 + FCHEIGHT;

  // exagerate gene size!!!
  if (exagerate1.Checked) then
    x2 := x2 + 10;

  // avoid problem with not drawing when x2 = x1
  if (x2 = x1) then
  begin
    FBitMap.Canvas.Pen.color := cl;
    FBitMap.Canvas.MoveTo(x1, y1);
    FBitMap.Canvas.LineTo(x2, y2);
  end
  else
  begin
    r := Rect(x1, y1, x2, y2);
    FBitMap.Canvas.Brush.color := cl;
    FBitMap.Canvas.FillRect(r);
  end;
end;

procedure TForm1.DrawGraph(info: string; row: Integer; cl: TColor);
const
  wd: string = TAB;
var
  wc: Integer;
  ws: string;
  sid: string;
  snum: string;
  num: Integer;
  first: Integer;
  last: Integer;
  val, range: extended;
  x1, x2, y1, y2: Integer;
  sda: TStringDynArray;
begin
  // get gene info
  sda := StrUtils.SplitString(info, wd);
  wc := length(sda);

  if (wc < 3) then
    exit;

  // get scaffold num from id
  sid := sda[0];
  snum := fslidnum.Values[sid];
  num := StrToIntDef(snum, 0);

  // trap unknown chrom error
  if (num = 0) then
  begin
    fslStats.Add('DrawGraph: This chromosome is not drawn: chrom id unrecognised:');
    fslStats.Add(info);
    fslStats.Add('');
    exit; // do not draw gene if chrom not drawn!!!
  end;

  // get start
  ws := sda[1];
  first := StrToIntDef(ws, 0);

  // get end
  ws := sda[2];
  last := StrToIntDef(ws, 0);

  // see if in scaffold is in window
  if (fwntfirst > last) then
    exit;
  if (fwntlast < first) then
    exit;

  // get window coords
  x1 := (first - fwntfirst) div fscale;;
  x2 := (last - fwntfirst) div fscale;

  if (x2 = x1) then
    x2 := x1 + 1;

  // between chrom posn
  y1 := FCHEIGHT + ((num - 1) * (fslDisplayed.Count * FCHEIGHT)) +
    (row * FCHEIGHT);
  y2 := y1 + FCHEIGHT;

  // get value and convert to pixels
  ws := sda[wc-1];
  val := StrToFloatDef(ws, 0);
  range := fgraphmax - fgraphmin;
  if (range > 0.0) then
  begin
    if (val > fgraphmax) then // fix if offscale
    begin
      val := fgraphmax;
      cl := clBlack;
    end;

    y2 := y2 - ROUND(val * ((FCHEIGHT - 4) / range));
    y2 := y2 - 1;

    FBitMap.Canvas.Pen.color := cl;
    FBitMap.Canvas.MoveTo(x1, y2);
    FBitMap.Canvas.LineTo(x2, y2);
  end;

end;

procedure TForm1.DrawScaffold(num: Integer);
var
  r: TRect;
  s: string;
  id: string;
  len: Integer;
  x1, x2, y1, y2: Integer;
  rowcount: Integer;
begin
  // fslScaf is now one based like chromosomes/scaffolds
  id := fslScaf.Names[num];
  s := fslScaf.Values[id];
  len := StrToIntDef(s, 0);

  // see if in scaffold is in window
  if (fwntfirst > len) then
    exit;

  // trap EDivByZero error
  if (fscale = 0) then exit;

  // get window coords
  x1 := 0;
  x2 := (len - fwntfirst) div fscale;

  // not dependent on h scrollbar
  rowcount := fslDisplayed.Count;
  if (rowcount = 0) then
    rowcount := 1;

  y1 := FCHEIGHT + ((num - 1) * (rowcount * FCHEIGHT)); // ok
  y2 := y1 + (rowcount * FCHEIGHT);

  // always same
  r := Rect(x1, y1, x2, y2);
  FBitMap.Canvas.Brush.color := $DCF5F5; // clBeige clYellow;
  FBitMap.Canvas.FillRect(r);
end;

procedure TForm1.DrawScaffolds;
var
  i: Integer;
begin
  ClearImage;
  for i := 1 to FMAXNUMCHROMS do
  begin
    DrawScaffold(i);
  end;
end;

procedure TForm1.SplitScaffolds;
var
  num: Integer;
  r: TRect;
  x1, x2, y1, y2: Integer;
  rowcount: Integer;
begin
  for num := 1 to FMAXNUMCHROMS do
  begin
    // get window coords
    x1 := 0;
    x2 := FBitMap.Width;

    // not dependent on h scrollbar
    rowcount := fslDisplayed.Count;
    if (rowcount = 0) then
      rowcount := 1;

    y1 := FCHEIGHT + ((num - 1) * (rowcount * FCHEIGHT)); // ok
    y2 := y1 + 2;

    // draw limits of each chromosome
    r := Rect(x1, y1, x2, y2);
    FBitMap.Canvas.Brush.color := clWhite;
    FBitMap.Canvas.FillRect(r);
  end;
end;

procedure TForm1.exagerate1Click(Sender: TObject);
begin
  ReDrawBitMap;
  // copy bitmap to Image
  Image.Picture.Bitmap := FBitMap;
end;

procedure TForm1.Exit1Click(Sender: TObject);
begin
  Close;
end;

procedure TForm1.FormCreate(Sender: TObject);
var
  ok: boolean;
begin
  // init
  fInitialised := FALSE;

  // get name
  fname := IOUtils.TPath.GetFileNameWithoutExtension(Application.ExeName);
  Form1.Caption := fname;

  // add menu items
  AddMainMenus;

  // init paths
  fpath := ExtractFilePath(Application.ExeName);

  fdatapath := fpath + '_data\';
  if NOT DirectoryExists(fdatapath) then
  begin
    ok := CreateDir(fdatapath);
    if NOT ok then
      MessageDlg('Could not create missing Data Folder!', mtError,
        [mbOK], 0, mbOK);
  end;

  ftemppath := fpath + 'temp\';
  if NOT DirectoryExists(ftemppath) then
  begin
    ok := CreateDir(ftemppath);
    if NOT ok then
      MessageDlg('Could not create missing Temp Folder!', mtError,
        [mbOK], 0, mbOK);
  end;

  fstatspath := fpath + '_stats\';
  if NOT DirectoryExists(fstatspath) then
  begin
    ok := CreateDir(fstatspath);
    if NOT ok then
      MessageDlg('Could not create missing Stats Folder!', mtError,
        [mbOK], 0, mbOK);
  end;

  fseqspath := fpath + '_seqs\';
  if NOT DirectoryExists(fseqspath) then
  begin
    ok := CreateDir(fseqspath);
    if NOT ok then
      MessageDlg('Could not create missing Seqs Folder!', mtError,
        [mbOK], 0, mbOK);
  end;

  FBitMap := TBitMap.Create;
  fms := TMemoryStream.Create;
  fsl := TStringList.Create;
  fol := TObjectList.Create;
  fslScaf := TStringList.Create;
  fslGenes := TStringList.Create;

  fslidnum := TStringList.Create;
  fslDisplayed := TStringList.Create;
  fslZoomed := TStringList.Create;

  fslColors := TStringList.Create;
  fslColors.LoadFromFile(fdatapath + 'colors');

  fslStats := TStringList.Create;

  // init globals
  fntlen := 0;
  fscale := 12000;

  // start with no scrollbar
  VScrollBar.Visible := FALSE;

  // get chromosome info
  InitScafs;
  LoadData;

  fDrawing := FALSE;

  // TIMER draws map
  // one-shot timer to get true image width
  Timer1.Interval := 100;
  Timer1.Enabled := TRUE;
end;

procedure TForm1.FormDestroy(Sender: TObject);
begin
  // save error-log on exit from program
  fslStats.SaveToFile(fstatspath + 'error-log');
  fslStats.Clear;

  FreeScafs;

  fslStats.Free;
  fslColors.Free;
  fslZoomed.Free;
  fslDisplayed.Free;
  fslidnum.Free;
  fslGenes.Free;
  fslScaf.Free;
  fol.Free;
  fsl.Free;
  fms.Free;
  FBitMap.Free;
end;

procedure TForm1.FreeScafs;
var
  i: Integer;
begin
  for i := length(scafs) downto 1 do
    scafs[i].Free;
end;

procedure TForm1.GetStats;
const
  wd: string = '=';
var
  i: Integer;
  s: string;
  wc: Integer;
  ws: string;
  genes: Integer;
  id: string;
  len: Integer;
  sda: TStringDynArray;
begin
  // display stats header
  s := '### chrom length #genes bp/gene';
  fslStats.Add(s);

  // step thro chromosomes
  for i := 1 to length(scafs) do
  begin
    // get number of genes in this chromosome = number of lines
    genes := scafs[i].Count;
    if (genes = 0) then
      continue;

    // get chromosome id
    // chromosome numbers are one based
    // fslScaf is now one based also
    s := fslScaf[i];

    // check num fields
    sda := StrUtils.SplitString(s, wd);
    wc := length(sda);

    if (wc <> 2) then
      continue;

    // get chromosome id
    id := sda[0];

    // get size of scaffold
    ws := sda[1];
    len := StrToIntDef(ws, 0);

    // display stats
    s := format('%3d %4s %7d %4d %5d', [i, id, len, genes, len div genes]);
    fslStats.Add(s);
  end;

  fslStats.Add('');
  fslStats.SaveToFile(fstatspath + 'stats');
  fslStats.Clear; // for use as error log
end;

procedure TForm1.ImageMouseDown(Sender: TObject; Button: TMouseButton;
  Shift: TShiftState; X, Y: Integer);
const
  wd: string = TAB;
var
  s: string;
  pix: TColor;
begin
  // get pixel color
  pix := Image.Canvas.Pixels[X, Y];
  if (pix = clWhite) then
  begin
    s := '';
    StatusBar.SimpleText := s;
  end;

  // start of selection box
  if (Button = mbLeft) then
  begin
    fDrawing := TRUE;

    labImage.Canvas.Pen.Mode := pmNotXor;
    labImage.Canvas.Pen.Style := psDot;
    labImage.Canvas.Pen.color := clBlack;

    if fOldbox then
    begin
      labImage.Repaint;
    end;

    fOrigin := Point(X, Y);
    fMovePt := Point(X, Y);
  end;

end;

procedure TForm1.ImageMouseMove(Sender: TObject; Shift: TShiftState;
  X, Y: Integer);
const
  wd: string = TAB;
var
  s: string;
  col: Integer;
  chrom: Integer;
  pix: TColor;
  firstnt, lastnt, tmp: Integer;
  sid: string;
  row, rowcount: Integer;
  sda: TStringDynArray;
begin
  // trap error
  // if (X < 0) then X := -1;
  if (Y > FBitMap.Height) then
    Y := FBitMap.Height;

  // calc nt coords of window
  col := fwntfirst + (fscale * X);

  // get pixel color
  pix := Image.Canvas.Pixels[X, Y];
  if (pix = clWhite) then
  begin
    s := '';
    StatusBar.SimpleText := s;
  end
  else
  begin
    // get scaffold posn
    // row := (Y div (2 * FCHEIGHT));
    { y1 := FCHEIGHT + ((num - 1) * (fslDisplayed.Count * FCHEIGHT)) + (row * FCHEIGHT); }
    rowcount := fslDisplayed.Count;
    if (rowcount = 0) then
      rowcount := 1;

    chrom := (Y - FCHEIGHT) div (rowcount * FCHEIGHT);
    chrom := chrom + 1;

    row := (Y - FCHEIGHT) div FCHEIGHT;
    row := row - (chrom - 1) * rowcount;

    // convert chrom num to id
    // fslidnum is zero based
    s := '';
    if (chrom > 0) AND (chrom <= FMAXNUMCHROMS) then
    begin
      s := fslidnum[chrom - 1];
      sda := StrUtils.SplitString(s, '=');

      sid := sda[0];
      if (fslDisplayed.Count > 0) then
      begin
        s := format('X=%4d: Y=%4d | chromosome num=%4d: id=%s: nt=%d-%d |%s',
          [X, Y - Image.Top, chrom, sid, col, col + fscale, fslDisplayed[row]]);
      end
      else
      begin
        s := format('X=%4d: Y=%4d | chromosome num=%4d: id=%s: nt=%d-%d',
          [X, Y - Image.Top, chrom, sid, col, col + fscale]);
      end;
    end;

    StatusBar.SimpleText := s;
  end;

  // if its a selection box
  if fDrawing then
  begin
    labImage.Canvas.Rectangle(fOrigin.X, fOrigin.Y, fMovePt.X, fMovePt.Y);
    labImage.Canvas.Rectangle(fOrigin.X, fOrigin.Y, X, Y);
    fMovePt := Point(X, Y);

    firstnt := fwntfirst + (fOrigin.X * fscale);
    lastnt := fwntfirst + (X * fscale);
    if (firstnt > lastnt) then
    begin
      tmp := firstnt;
      firstnt := lastnt;
      lastnt := tmp;
    end;

    s := format('nt=%d-%d', [firstnt, lastnt]);
    StatusBar.SimpleText := s;
  end;
end;

procedure TForm1.ImageMouseUp(Sender: TObject; Button: TMouseButton;
  Shift: TShiftState; X, Y: Integer);
var
  s: string;
  firstnt, lastnt, tmp: Integer;
begin
  fDrawing := FALSE;
  fOldbox := TRUE;

  labImage.Update;

  // calculate selection
  firstnt := fwntfirst + (fOrigin.X * fscale);
  lastnt := fwntfirst + (X * fscale);

  if (firstnt > lastnt) then
  begin
    tmp := firstnt;
    firstnt := lastnt;
    lastnt := tmp;
  end;

  s := format('nt=%d-%d', [firstnt, lastnt]);
  StatusBar.SimpleText := s;

  if (Shift = [ssShift]) then
    ZoomIn(firstnt, lastnt)
  else
    ListGenes;
end;

procedure TForm1.InitScafs;
var
  i: Integer;
begin
  for i := 1 to length(scafs) do
    scafs[i] := TStringList.Create;
end;

procedure TForm1.ListGenes;
const
  wd: string = '=';
var
  s, chroms: string;
  i: Integer;
  firstnt, lastnt: Integer;
  y1, y2: Integer;
  Top, bot: Integer;
  tmp: Integer;
  ok: boolean;
  sid: string;
  rowcount: Integer;
  sda: TStringDynArray;
begin
  // init
  fsl.Clear;

  // calc chromosomes selected
  chroms := '';
  y1 := fOrigin.Y;
  y2 := fMovePt.Y;

  // swap if necessary
  if (y1 > y2) then
  begin
    tmp := y1;
    y1 := y2;
    y2 := tmp;
  end;

  // make chroms string
  rowcount := fslDisplayed.Count;
  if (rowcount = 0) then
    rowcount := 1;
  chroms := ' ';
  for i := 1 to FMAXNUMCHROMS do
  begin
    Top := FCHEIGHT + ((i - 1) * rowcount * FCHEIGHT);
    bot := Top + (rowcount * FCHEIGHT);

    ok := FALSE;
    // scaffolds within selection box
    if ((y1 < Top) AND (Top < y2)) then
      ok := TRUE;
    if ((y1 < bot) AND (bot < y2)) then
      ok := TRUE;

    // selection box within a scaffold
    if ((Top < y1) AND (y1 < bot)) then
      ok := TRUE;
    if ((Top < y2) AND (y2 < bot)) then
      ok := TRUE;

    if ok then
    begin
      // convert chrom num to id
      // fslidnum is zero based
      s := fslidnum[i - 1];
      sda := StrUtils.SplitString(s, wd);

      sid := sda[0];
      chroms := chroms + sid + ' ';
    end;
  end;

  // don't show Dialog if no chromosomes selected!
  if (Trim(chroms) = '') then
    exit;

  // calc start and end nts of selection box
  firstnt := fwntfirst + (fOrigin.X * fscale);
  lastnt := fwntfirst + (fMovePt.X * fscale);
  if (firstnt > lastnt) then
  begin
    tmp := firstnt;
    firstnt := lastnt;
    lastnt := tmp;
  end;

  // correct if firstnt zero
  if (firstnt < 1) then
    firstnt := 1;

  // show displayed genes in list
  for i := 0 to fslDisplayed.Count - 1 do
  begin
    s := fslDisplayed[i];
    ListGenesInRange(s, chroms, firstnt, lastnt);
  end;

  // if (genecount > 0) then
  begin
    // show selected chroms and region
    s := format('Selected nucleotides: %d - %d', [firstnt, lastnt]);
    fsl.Insert(0, s);
    fsl.Insert(0, 'Selected chromosomes: ' + chroms);

    Display(fsl, GeneListDlg.Red);
    GeneListDlg.chroms := chroms;
    GeneListDlg.firstnt := firstnt;
    GeneListDlg.lastnt := lastnt;
    GeneListDlg.ShowModal;
  end;

  if GeneListDlg.ZoomIn then
    ZoomIn(firstnt, lastnt);

  fsl.Clear;
end;

procedure TForm1.ListGenesInRange(aname, chroms: string;
  firstnt, lastnt: Integer);
const
  wd: string = TAB;
var
  atype: string;
  linecount: Integer;
  hashcount: Integer;
  clstr: string;
  evalue, val: extended;

  sl: TStringList;
  s: string;
  datatitle: string;
  i: Integer;
  chrom: string;
  first, last, len: Integer;
  wc: Integer;
  ws: string;
  ok, hasevalue: boolean;
  sda: TStringDynArray;
begin
  // init
  evalue := 10.0;
  chroms := lowercase(chroms);

  // filename
  atype := lowercase(JustExtensionU(aname));

  // load data file
  sl := TStringList.Create;
  try
    sl.LoadFromFile(fpath + aname);

    // step thro lines
    hashcount := 0;
    hasevalue := FALSE;

    // get # lines
    linecount := 0;
    for i := 0 to sl.Count - 1 do
    begin
      linecount := i;
      s := sl[i];

      // ignore blank lines
      if (s = '') then
        continue;

      // get # lines
      if (s[1] = '#') then
      begin
        inc(hashcount);

        // get color
        if (hashcount = 1) AND ((atype <> 'freq') OR (atype = 'expr')) then
        begin
          s := StringReplace(s, '#', '', [rfReplaceAll]);
          clstr := Trim(s);
        end;

        // get e-value
        if (hashcount = 2) AND (atype = 'blast') then
        begin
          s := StringReplace(s, '#', '', [rfReplaceAll]);
          s := Trim(s);
          s := lowercase(s);
          if (s[1] = 'e') then
            s := '1' + s;

          evalue := StrToFloatDef(s, 10.0);
          hasevalue := TRUE;
        end;

        continue;
      end
      else
        break; // no more # lines
    end;

    // show which genelist, color and e-value are displayed
    s := atype + TAB + IOUtils.TPath.GetDirectoryName(aname) + '\'
               + IOUtils.TPath.GetFileNameWithoutExtension(aname);
    if (atype = 'posn') then
      s := s + TAB + clstr;
    if (atype = 'blast') then
      s := s + TAB + clstr + TAB + '< ' + FloatToStr(evalue);
    // if (atype = 'freq') then s := s;
    // if (atype = 'expr') then s := s;
    // if (atype = 'graph') then s := s;
    datatitle := s;
    fsl.Add(datatitle);

    // get real data
    for i := linecount to sl.Count - 1 do
    begin
      s := sl[i];

      // ignore blank lines
      if (s = '') then
        continue;

      // ignore further # lines
      if (s[1] = '#') then
        continue;

      sda := StrUtils.SplitString(s, wd);
      wc := length(sda);

      if (wc < 3) then
        continue;

      chrom := lowercase(sda[0]);
      chrom := ' ' + chrom + ' ';
      if (Pos(chrom, chroms) = 0) then
        continue;

      ws := sda[1];
      first := StrToIntDef(ws, 0);

      ws := sda[2];
      last := StrToIntDef(ws, 0);
      len := (last - first) + 1;
      ok := FALSE;

      // genes within selection box
      if ((firstnt < first) AND (first < lastnt)) then
        ok := TRUE;
      if ((firstnt < last) AND (last < lastnt)) then
        ok := TRUE;

      // selection box within genes
      if ((first < firstnt) AND (firstnt < last)) then
        ok := TRUE;
      if ((first < lastnt) AND (lastnt < last)) then
        ok := TRUE;

      if ok then
      begin

        if hasevalue then
        begin
          // compare evalues
          if (wc < 7) then
            continue;

          ws := sda[6];

          val := StrToFloatDef(ws, 10);
          if (val <= evalue) then
          begin
            s := StringReplace(s, TAB, TAB + IntToStr(len) + TAB,
              [rfIgnoreCase]);
            fsl.Add(s);
          end;
        end
        else
        begin
          s := StringReplace(s, TAB, TAB + IntToStr(len) + TAB, [rfIgnoreCase]);
          fsl.Add(s);
        end;
      end;
    end;
  finally
    sl.Free;
  end;

  // blank line between gene lists
  fsl.Add('');
end;

procedure TForm1.LoadData;
var
  i: Integer;
  s: string;
  sid, slen: string;
  len: Integer;
begin
  screen.Cursor := crHourGlass;
  try
    // load chrom id=length into fslScaf
    fslScaf.LoadFromFile(fdatapath + 'chromosomes');

    // tidy - remove blank lines
    for i := fslScaf.Count - 1 downto 0 do
    begin
      s := fslScaf[i];
      s := Trim(s);
      if (s = '') then
        fslScaf.Delete(i);
    end;

    // fslScaf is zero based
    FMAXNUMCHROMS := fslScaf.Count;

    // make fslScaf one based like chromosomes
    fslScaf.Insert(0, '#');

    // relate chrom id=number in fslidnum
    // and get MAXCHROMLEN
    FMAXCHROMLEN := 0;
    for i := 1 to fslScaf.Count - 1 do
    begin
      sid := fslScaf.Names[i];

      // relate chromosome id to chromosome number
      fslidnum.Add(sid + '=' + IntToStr(i));

      slen := fslScaf.Values[sid];
      len := StrToIntDef(slen, 0);
      if (len > FMAXCHROMLEN) then
        FMAXCHROMLEN := len;
    end;

    // round up to next highest 1000nt
    FMAXCHROMLEN := FMAXCHROMLEN div 1000;
    inc(FMAXCHROMLEN);
    FMAXCHROMLEN := FMAXCHROMLEN * 1000;

    seFirstnt.MinValue := 1;
    seFirstnt.MaxValue := FMAXCHROMLEN;
    seFirstnt.Value := 1;
    fwntfirst := seFirstnt.Value;

    seLastnt.MinValue := 1;
    seLastnt.MaxValue := FMAXCHROMLEN;
    seLastnt.Value := FMAXCHROMLEN;
    fwntlast := seLastnt.Value;

    // load all gene posn data into fslGenes - used for all Searches
    // modified so if no genes it doesn't try to load it - jfa 2007.06.06
    // also searches are disabled  - jfa 2007.06.06
    if FileExists(fdatapath + 'genes') then
    begin
      fslGenes.LoadFromFile(fdatapath + 'genes');

      StoreGenesInChromosomes;
      SaveScaffolds;
      GetStats;

      // enable searches
      edfgid.Enabled := TRUE;
      ColorBox1.Enabled := TRUE;
      btnQuickSearch.Enabled := TRUE;
      Search1.Enabled := TRUE;
    end;
  finally
    screen.Cursor := crDefault;
  end;
end;

procedure TForm1.ReDrawBitMap;
const
  wd: string = TAB;
var
  i: Integer;
  s: string;
  atype: string;
  aname: string;
  sl: TStringList;
begin
  // get nt coords of start and end of window
  fwntfirst := seFirstnt.Value;
  fwntlast := seLastnt.Value;
  fscale := ((fwntlast - fwntfirst) + 1) div Image.Width;
  lbScale.Caption := format('Scale: %d nt/pixel', [fscale]);

  // redraw the scaffolds/chromosomes
  DrawScaffolds;

  // make temp copy of fslDisplayed
  sl := TStringList.Create;
  try
    for i := 0 to fslDisplayed.Count - 1 do
    begin
      s := fslDisplayed[i];
      sl.Add(s);
    end;

    // now redraw displayed genes in same order drawn originally
    for i := 0 to sl.Count - 1 do
    begin
      aname := sl[i];
      atype := JustExtensionU(aname);
      if (atype = 'posn') then
        ShowMPosnData(aname, i);
      if (atype = 'blast') then
        ShowMBlastData(aname, i);
      if (atype = 'freq') then
        ShowMFreqData(aname, i);
      if (atype = 'expr') then
        ShowMExprData(aname, i);
      if (atype = 'graph') then
        ShowMGraphData(aname, i);
    end;

  finally
    sl.Free;
  end;

  SplitScaffolds;
end;

procedure TForm1.Reset1Click(Sender: TObject);
begin
  // only clear fslDisplayed when reset not when redraw on change scale
  fslDisplayed.Clear;
  seFirstnt.Value := 1;
  seLastnt.Value := FMAXCHROMLEN;

  // redraw bitmap and copy bitmap to Image
  ReDrawBitMap;
  Image.Picture.Bitmap := FBitMap;
end;

procedure TForm1.ResizeMap;
var
  rowcount: Integer;
begin
  // set initial FCHEIGHT
  FCHEIGHT := 20;

  // resize for current num chroms and num rows per chrom
  rowcount := fslDisplayed.Count;
  if (rowcount = 0) then
    rowcount := 1;

  // set bitmap height
  // allow FCHEIGHT space above and below all chroms
  FBitMap.Height := FCHEIGHT * ((FMAXNUMCHROMS * rowcount) + 2);

  // do we need a vert scrollbar?
  // set bitmap width accordingly
  if (FBitMap.Height > panScroll.ClientHeight) then
  begin
    VScrollBar.Visible := TRUE;
    FBitMap.Width := panScroll.ClientWidth - VScrollBar.Width;
  end
  else
  begin
    VScrollBar.Visible := FALSE;
    FBitMap.Width := panScroll.ClientWidth;
  end;

  // calc scale on width
  fscale := ((fwntlast - fwntfirst) + 1) div FBitMap.Width;
  lbScale.Caption := format('Scale: %d nt/pixel', [fscale]);

  // set VScrollBar min, max and posn etc
  if VScrollBar.Visible then
  begin
    VScrollBar.Min := 0;
    // so don't get blank at bottom of image when scroll down
    VScrollBar.Max := FBitMap.Height - panScroll.ClientHeight;
    FPreviousY := 0;
    VScrollBar.Position := 0;
    VScrollBar.LargeChange := FBitMap.Height div 10;
    VScrollBar.SmallChange := FBitMap.Height div 100;
  end;

  // reposition and resize image
  Image.Left := 0;
  Image.Top := 0;
  Image.Height := FBitMap.Height;
  Image.Width := FBitMap.Width;

  // reposition and resize image label
  labImage.Left := 0;
  labImage.Top := 0;
  labImage.Height := FBitMap.Height;
  labImage.Width := FBitMap.Width;
end;

procedure TForm1.Search2Click(Sender: TObject);
const
  wd: string = TAB;
var
  idx, j: Integer;
  id, s: string;
  color: TColor;
  aname: string;
  wc: Integer;
  men, pm: TMenuItem;
  sda: TStringDynArray;
begin
  // init
  fsl.Clear;

  // get IDs and color
  FIDs.ShowModal;
  Application.ProcessMessages;

  // get selected color
  color := FIDs.color;
  aname := FIDs.Name;

  // add header
  fsl.Add('# ' + ColorToString(color));
  fsl.Add('# chromosome	start	end	strand	name');

  // go thro each line in sgeneposn
  for j := 0 to fslGenes.Count - 1 do
  begin
    s := fslGenes[j];

    sda := StrUtils.SplitString(s, wd);
    wc := length(sda);

    if (wc < 5) then
      continue;

    // get the fgID
    id := sda[4];

    // is it in the IDlist?
    idx := FIDs.IDlist.IndexOf(id);
    if (idx > -1) then
    begin
      // add data to custom data file
      fsl.Add(s);
      // remove this ID from IDlist
      FIDs.IDlist.Delete(idx);
    end;
  end;

  // any IDs left in list = not found so show in data file
  for j := 0 to FIDs.IDlist.Count - 1 do
  begin
    s := FIDs.IDlist[j];
    s := '# ' + s + ' was not found!';
    fsl.Add(s);
  end;

  // save custom data file
  fsl.SaveToFile(ftemppath + aname + '.posn');

  // add menuitem to Temp menu
  men := TMenuItem.Create(Self);
  men.Caption := aname;
  men.Hint := 'posn';
  men.OnClick := MDataClick;

  pm := MainMenu1.Items.Find('temp');
  pm.Add(men);

  // call onclick event to display
  MDataClick(men);
end;

procedure TForm1.SaveGenomeMap1Click(Sender: TObject);
var
  oldwidth: Integer;
  oldfirst: Integer;
  oldlast: Integer;
  i: Integer;
  s: string;
  aname: string;
  atype: string;
  sl: TStringList;
  r: TRect;
begin
  // show working
  screen.Cursor := crHourGlass;
  try
    // save current width
    oldwidth := FBitMap.Width;
    oldfirst := fwntfirst;
    oldlast := fwntlast;

    // use larger width for genome map
    FBitMap.Width := 10000;
    fwntfirst := 1;
    fwntlast := FMAXCHROMLEN;

    fscale := ((fwntlast - fwntfirst) + 1) div FBitMap.Width;

    // redraw the scaffolds/chromosomes
    // color bitmap background white
    r := Rect(0, 0, FBitMap.Width, FBitMap.Height);
    FBitMap.Canvas.Brush.color := clWhite;
    FBitMap.Canvas.FillRect(r);

    // can have up to 200 scaffolds
    for i := 1 to FMAXNUMCHROMS do
      DrawScaffold(i);

    // make temp copy of fslDisplayed
    sl := TStringList.Create;
    try
      for i := 0 to fslDisplayed.Count - 1 do
      begin
        s := fslDisplayed[i];
        sl.Add(s);
      end;

      // now redraw displayed genes in same order drawn originally
      for i := 0 to sl.Count - 1 do
      begin
        aname := sl[i];
        atype := JustExtensionU(aname);
        if (atype = 'posn') then
          ShowMPosnData(aname, i);
        if (atype = 'blast') then
          ShowMBlastData(aname, i);
        if (atype = 'freq') then
          ShowMFreqData(aname, i);
        if (atype = 'expr') then
          ShowMExprData(aname, i);
        if (atype = 'graph') then
          ShowMGraphData(aname, i);
      end;

    finally
      sl.Free;
    end;

    SplitScaffolds;

    FBitMap.SaveToFile(fpath + 'genome_map.bmp');

    // restore original width
    FBitMap.Width := oldwidth;
    fwntfirst := oldfirst;
    fwntlast := oldlast;

    ReDrawBitMap;
  finally
    screen.Cursor := crDefault;
  end;
end;

procedure TForm1.SaveMap1Click(Sender: TObject);
begin
  // show working
  screen.Cursor := crHourGlass;
  try
    Image.Picture.Bitmap.SaveToFile(fpath + 'screen_map.bmp');
  finally
    screen.Cursor := crDefault;
  end;
end;

procedure TForm1.SaveScaffolds;
const
  wd: string = '=';
var
  i: Integer;
  s: string;
  wc: Integer;
  ws: string;
  fname: string;
  sda: TStringDynArray;
begin
  // save to file
  for i := 1 to length(scafs) do
  begin
    // don't save if no genes
    if (scafs[i].Count = 0) then
      continue;

    // get chromosome id
    // fslScaf is now one based
    s := fslScaf[i];

    // check num fields
    sda := StrUtils.SplitString(s, wd);
    wc := length(sda);

    if (wc <> 2) then
      continue;

    // get chromosome id
    ws := sda[0];

    fname := fstatspath + ws + '.genes.txt';
    scafs[i].SaveToFile(fname);
  end;
end;

procedure TForm1.seFirstntChange(Sender: TObject);
var
ival: integer;
begin
  // trap spinedit error
  try
    ival := seFirstnt.Value;
  except
    ival := 1;
  end;

  // assumes max zoom in is to 1 nt/pixel
  //seLastnt.MinValue := seFirstnt.Value + labImage.Width;
  seLastnt.MinValue := ival + labImage.Width;

  if fInitialised then
  begin
    // copy bitmap to Image
    ReDrawBitMap;
    Image.Picture.Bitmap := FBitMap;
  end;

end;

procedure TForm1.seLastntChange(Sender: TObject);
var
ival: integer;
begin
  // trap spinedit error
  try
    ival := seLastnt.Value;
  except
    ival := seLastnt.MaxValue;
  end;

  // assumes max zoom in is to 1 nt/pixel
  //seFirstnt.MaxValue := seLastnt.Value - labImage.Width;
  seFirstnt.MaxValue := ival - labImage.Width;

  if fInitialised then
  begin
    // copy bitmap to Image
    ReDrawBitMap;
    Image.Picture.Bitmap := FBitMap;
  end;
end;

procedure TForm1.ShowMBlastData(aname: string; row: Integer);
const
  wd: string = TAB;
var
  i: Integer;
  s: string;
  wc: Integer;
  ws: string;
  val: extended;
  cl: TColor;
  clstr: string;
  hashcount: Integer;
  evalue: extended;
  sda: TStringDynArray;
begin
  // init
  fsl.Clear;
  cl := clBlack;
  hashcount := 0;
  evalue := 10.0;

  // check if data file exists
  if NOT FileExists(fpath + aname) then
  begin
    s := format('File not found: "%s"', [fpath + aname]);
    ShowMessage(s);
    exit;
  end;

  // load data
  fsl.LoadFromFile(fpath + aname);

  // step thro data
  // ignores blank lines
  // checks lines beginning with # for color
  for i := 0 to fsl.Count - 1 do
  begin
    s := fsl[i];

    // ignore blank lines
    if (s = '') then
      continue;

    // first # line has color - get color
    if (s[1] = '#') then
    begin
      inc(hashcount);

      // get color
      if (hashcount = 1) then
      begin
        s := StringReplace(s, '#', '', [rfReplaceAll]);
        clstr := Trim(s);

        // NB can speed up if extended colors not allowed in blast data
        // check if extended color
        if (fslColors.IndexOfName(clstr) >= 0) then
          clstr := fslColors.Values[clstr];

        cl := StringToColor(clstr);
      end;

      // get e-value
      if (hashcount = 2) then
      begin
        s := StringReplace(s, '#', '', [rfReplaceAll]);
        s := Trim(s);
        s := lowercase(s);
        if (s[1] = 'e') then
          s := '1' + s;

        evalue := StrToFloatDef(s, 10.0);
      end;

      continue;
    end;

    sda := StrUtils.SplitString(s, wd);
    wc := length(sda);

    if (wc < 7) then
      continue; // New MycoMap

    ws := sda[6];

    val := StrToFloatDef(ws, 10);
    if (val <= evalue) then
      DrawGene(s, row, cl);
  end;

  // tidy up
  fsl.Clear;
end;

procedure TForm1.ShowMExprData(aname: string; row: Integer);
const
  wd: string = TAB;
var
  i: Integer;
  s: string;
  cl: TColor;
  clstr: string;
  asl: TStringList;
  wc: Integer;
  sda: TstringDynArray;
begin
  // init
  fsl.Clear;

  // check if data file exists
  if NOT FileExists(fpath + aname) then
  begin
    s := format('File not found: "%s"', [fpath + aname]);
    ShowMessage(s);
    exit;
  end;

  // load the data
  fsl.LoadFromFile(fpath + aname);
  asl := fsl;

  // process each line
  for i := 0 to asl.Count - 1 do
  begin
    s := asl[i];

    // ignore blank lines and # lines
    if (s = '') then
      continue;
    if (s[1] = '#') then
      continue;

    sda := StrUtils.SplitString(s, wd);
    wc := length(sda);

    clstr := sda[wc-1];

    // NB can speed up if extended colors not allowed in expression data
    // check if extended color
    if (fslColors.IndexOfName(clstr) >= 0) then
      clstr := fslColors.Values[clstr];

    cl := StringToColor(clstr);
    DrawGene(s, row, cl);
  end;

  // tidy up
  fsl.Clear;
end;

procedure TForm1.ShowMFreqData(aname: string; row: Integer);
const
  wd: string = TAB;
var
  i, k: Integer;
  s: string;
  wc: Integer;
  ws: string;
  val: extended;
  cl: TColor;
  clstr: string;
  hashcount: Integer;
  basecolor: TColor;
  colors: array [1 .. 20] of TColor;
  limits: array [1 .. 20] of extended;
  maxcolors: Integer;
  sda: TStringDynArray;
begin
  // init
  fsl.Clear;
  basecolor := clBlack; // or clWhite?
  hashcount := 0;
  maxcolors := 0;

  // init colors and limits
  for i := 1 to 20 do
  begin
    limits[i] := 0;
    colors[i] := clWhite;
  end;

  // check if data file exists
  if NOT FileExists(fpath + aname) then
  begin
    s := format('File not found: "%s"', [fpath + aname]);
    ShowMessage(s);
    exit;
  end;

  // load data file
  fsl.LoadFromFile(fpath + aname);

  // step thro data
  // ignores blank lines
  // checks lines beginning with # for color
  for i := 0 to fsl.Count - 1 do
  begin
    s := fsl[i];

    // ignore blank lines
    if (s = '') then
      continue;

    // first # line has color - get color gradient
    if (s[1] = '#') then
    begin
      inc(hashcount);

      if (hashcount = 1) then
      begin
        s := StringReplace(s, '#', '', [rfReplaceAll]);
        s := Trim(s);

        sda := StrUtils.SplitString(s, wd);
        wc := length(sda);

        if (wc > 0) then
        begin
          ws := sda[0];

          // see if in color list
          if (fslColors.IndexOfName(ws) >= 0) then
            clstr := fslColors.Values[ws]
          else
            clstr := ws;

          basecolor := StringToColor(clstr);
        end;

        // get colors and limits
        for k := 2 to wc do
        begin
          maxcolors := k div 2;

          if odd(k) then // k is odd = color
          begin
            ws := sda[k-1];
            if (fslColors.IndexOfName(ws) >= 0) then
              clstr := fslColors.Values[ws]
            else
              clstr := ws;
            colors[maxcolors] := StringToColor(clstr);
          end
          else // k is even = limit
          begin
            ws := sda[k-1];
            limits[maxcolors] := StrToFloatDef(ws, 0);
          end;
        end;
      end; // of is firsthash

      continue;
    end; // of #

    // freq value is last on line
    sda := StrUtils.SplitString(s, wd);
    wc := length(sda);

    // extract and convert to extended
    ws := sda[wc-1];
    val := StrToFloatDef(ws, 10);

    // use val to determine color
    cl := basecolor;
    for k := 1 to maxcolors do
      if (val >= limits[k]) then
        cl := colors[k]
      else
        break;

    DrawFreq(s, row, cl);
  end;

  // tidy up
  fsl.Clear;
end;

procedure TForm1.ShowMGraphData(aname: string; row: Integer);
const
  wd: string = TAB;
var
  i, j: Integer;
  s: string;
  wc: Integer;
  ws: string;
  val: extended;
  cl: TColor;
  clstr: string;
  hashcount: Integer;
  colors: array [1 .. 20] of TColor;
  limits: array [1 .. 20] of extended;
  vmin, vmax: extended;
  sda: TStringDynArray;
begin
  // init
  fsl.Clear;
  fgraphmin := 0;
  fgraphmax := 0;
  hashcount := 0;
  vmax := 0;
  vmin := maxint;

  // init colors and limits
  cl := clBlack;
  for i := 1 to 20 do
  begin
    limits[i] := 0;
    colors[i] := clWhite;
  end;

  // check if data file exists
  if NOT FileExists(fpath + aname) then
  begin
    s := format('File not found: "%s"', [fpath + aname]);
    ShowMessage(s);
    exit;
  end;

  // load data file
  fsl.LoadFromFile(fpath + aname);

  // step thro data
  // ignores blank lines
  // checks lines beginning with # for color
  for i := 0 to fsl.Count - 1 do
  begin
    s := fsl[i];

    // ignore blank lines
    if (s = '') then
      continue;

    // first # line has color
    if (s[1] = '#') then
    begin
      inc(hashcount);

      if (hashcount = 1) then
      begin
        s := StringReplace(s, '#', '', [rfReplaceAll]);
        clstr := Trim(s);

        // NB can speed up if extended colors not allowed in posn data
        // check if extended color
        if (fslColors.IndexOfName(clstr) >= 0) then
          clstr := fslColors.Values[clstr];

        cl := StringToColor(clstr);
      end;

      if (hashcount = 2) then // min max
      begin
        s := StringReplace(s, '#', '', [rfReplaceAll]);
        s := Trim(s);

        sda := StrUtils.SplitString(s, wd);
        wc := length(sda);

        for j := 1 to wc do
        begin
          ws := lowercase(sda[j-1]);
          if (ws = 'min') then
          begin
            ws := sda[j];
            fgraphmin := StrToFloatDef(ws, 0);
          end;

          if (ws = 'max') then
          begin
            ws := sda[j];
            fgraphmax := StrToFloatDef(ws, 0);
          end;

        end;

        if ((fgraphmin > 0) OR (fgraphmax > 0)) then
          break;
      end; // if hashcount = 2

      continue;
    end; // is s[1] = #

    // there may not be a max min line
    sda := StrUtils.SplitString(s, wd);
    wc := length(sda);

    ws := sda[wc-1];
    val := StrToFloatDef(ws, 0);

    if (val < vmin) then
      vmin := val;
    if (val > vmax) then
      vmax := val;
  end;

  // check fgraphmin and fgraphmax
  if ((fgraphmin = 0) AND (fgraphmax = 0)) then
  begin
    fgraphmin := vmin;
    fgraphmax := vmax;
  end;

  // now draw the graph
  for i := 0 to fsl.Count - 1 do
  begin
    s := fsl[i];

    // ignore blank lines
    if (s = '') then
      continue;

    // first # line has color - get color gradient
    if (s[1] = '#') then
      continue;

    // graph value is last on line
    DrawGraph(s, row, cl);
  end;

  // tidy up
  fsl.Clear;
end;

procedure TForm1.ShowMPosnData(aname: string; row: Integer);
var
  i: Integer;
  s: string;
  cl: TColor;
  clstr: string;
  hashcount: Integer;
begin
  // init
  fsl.Clear;
  cl := clBlack;
  hashcount := 0;

  // check if data file exists
  if NOT FileExists(fpath + aname) then
  begin
    s := format('File not found: "%s"', [fpath + aname]);
    ShowMessage(s);
    exit;
  end;

  // load data
  fsl.LoadFromFile(fpath + aname);

  // step thro data
  // ignores blank lines
  // checks lines beginning with # for color
  for i := 0 to fsl.Count - 1 do
  begin
    s := fsl[i];

    // ignore blank lines
    if (s = '') then
      continue;

    // first # line has color - get color
    if (s[1] = '#') then
    begin
      inc(hashcount);

      if (hashcount = 1) then
      begin
        s := StringReplace(s, '#', '', [rfReplaceAll]);
        clstr := Trim(s);

        // NB can speed up if extended colors not allowed in posn data
        // check if extended color
        if (fslColors.IndexOfName(clstr) >= 0) then
          clstr := fslColors.Values[clstr];

        cl := StringToColor(clstr);
      end;

      continue;
    end;

    DrawGene(s, row, cl);
  end;

  // tidy up
  fsl.Clear;
end;

procedure TForm1.StoreGenesInChromosomes;
const
  wd: string = TAB;
var
  i: Integer;
  s: string;
  wc: Integer;
  ws: string;
  snum: string;
  idx: Integer; // scafs index = chrom num
  sda: TStringDynArray;
begin
  // step thro genelist
  // store genes in its scaffold/chromosome
  for i := 0 to fslGenes.Count - 1 do
  begin
    s := fslGenes[i];

    // ignore blank lines
    if (s = '') then
      continue;

    // ignore metadata
    if (s[1] = '#') then
      continue;

    // check num fields
    sda := StrUtils.SplitString(s, wd);
    wc := length(sda);

    if (wc < 5) then
      continue;

    // get chromosome id and convert to num
    ws := sda[0];
    snum := fslidnum.Values[ws];
    idx := StrToIntDef(snum, 0);
    if (idx = 0) then
      continue;

    // store gene in its chromosome
    scafs[idx].Add(s)
  end;

  // =============================================================================
  // add sample gene id to quick search
  idx := 0;
  for i := 1 to FMAXNUMCHROMS do
  begin
    idx := i;
    if (scafs[i].Count > 0) then
      break;
  end;

  // choose gene near middle of chromosome
  i := scafs[idx].Count;

  repeat
    i := i div 2;
    s := scafs[idx][i];
    sda := StrUtils.SplitString(s, wd);
    wc := length(sda);
  until (wc >= 5);

  // get gene id
  ws := sda[4];
  edfgid.Text := ws;
end;

procedure TForm1.Timer1Timer(Sender: TObject);
begin
  // make one-shot timer
  Timer1.Enabled := FALSE;

  fInitialised := TRUE;
  panScrollResize(Sender);
  // ReDrawMap;   // in panScrollResize
end;

procedure TForm1.UndoGeneDisplay1Click(Sender: TObject);
var
  k: Integer;
begin
  if (Sender is TMenuItem) then
  begin
    k := fslDisplayed.Count;
    if (k > 0) then
      fslDisplayed.Delete(k - 1);
    ReDrawBitMap;
    // copy bitmap to Image
    Image.Picture.Bitmap := FBitMap;
  end;
end;

procedure TForm1.UndoZoom1Click(Sender: TObject);
const
  wd: string = TAB;
var
  k: Integer;
  s: string;
  wc: Integer;
  ws: string;
  sda: TStringDynArray;
begin
  if (Sender is TMenuItem) then
  begin
    // delete current zoom info
    k := fslZoomed.Count;
    if (k > 0) then
      fslZoomed.Delete(k - 1);

    // get previos zoom info
    k := fslZoomed.Count;
    if (k > 0) then
    begin
      s := fslZoomed[k - 1];

      sda := StrUtils.SplitString(s, wd);
      wc := length(sda);

      if (wc = 2) then
      begin
        ws := sda[0];
        seFirstnt.Value := StrToInt(ws);

        ws := sda[1];
        seLastnt.Value := StrToInt(ws);
      end;
    end
    else
      ZoomFullyOut;

    // copy bitmap to Image
    ReDrawBitMap;
    Image.Picture.Bitmap := FBitMap;
  end;
end;

// adds aname to end of list
// removes any earlier copies
procedure TForm1.UpdateDisplayedList(aname: string);
var
  i: Integer;
  s: string;
begin
  for i := fslDisplayed.Count - 1 downto 0 do
  begin
    s := fslDisplayed[i];
    if (s = aname) then
      fslDisplayed.Delete(i);
  end;
  fslDisplayed.Add(aname);
end;

procedure TForm1.VScrollBarChange(Sender: TObject);
begin
  Image.Top := -VScrollBar.Position;
  labImage.Top := -VScrollBar.Position;
  FPreviousY := VScrollBar.Position;
end;

procedure TForm1.ZoomFullyOut;
begin
  fslZoomed.Clear;
  seFirstnt.Value := 1;
  seLastnt.Value := FMAXCHROMLEN;

  // copy bitmap to Image
  ReDrawBitMap;
  Image.Picture.Bitmap := FBitMap;
end;

procedure TForm1.ZoomFullyOut1Click(Sender: TObject);
begin
  ZoomFullyOut;
end;

procedure TForm1.ZoomIn(firstnt, lastnt: Integer);
var
  s: string;
begin
  if (firstnt < 1) then
    firstnt := 1;

  seFirstnt.Value := firstnt;
  seLastnt.Value := lastnt;
  s := IntToStr(firstnt) + TAB + IntToStr(lastnt);
  fslZoomed.Add(s);
end;

end.
