# Supplementary material for: OmniMapFree: A unified tool to visualise and explore sequenced genomes
Source: BMC Bioinformatics. 2011 Nov 15;12:447. doi: 10.1186/1471-2105-12-447 (PMC3251307; doi:10.1186/1471-2105-12-447)
Supplement: Additional file 1 — OmniMap software. A ZIP file containing the Windows executable and the OmniMap source code. [file 1471-2105-12-447-S1.ZIP › OmniMap_source_code/GeneList.dfm]

object GeneListDlg: TGeneListDlg
  Left = 227
  Top = 108
  Caption = 'Gene List Dialog'
  ClientHeight = 404
  ClientWidth = 642
  Color = clBtnFace
  ParentFont = True
  OldCreateOrder = True
  Position = poScreenCenter
  OnCreate = FormCreate
  OnDestroy = FormDestroy
  OnShow = FormShow
  PixelsPerInch = 96
  TextHeight = 13
  object red: TRichEdit
    Left = 0
    Top = 27
    Width = 642
    Height = 377
    Align = alClient
    Color = clWhite
    Font.Charset = ANSI_CHARSET
    Font.Color = clWindowText
    Font.Height = -11
    Font.Name = 'Courier New'
    Font.Style = []
    HideScrollBars = False
    MaxLength = 20000000
    ParentFont = False
    PlainText = True
    ScrollBars = ssBoth
    TabOrder = 0
    WordWrap = False
  end
  object Panel1: TPanel
    Left = 0
    Top = 0
    Width = 642
    Height = 27
    Align = alTop
    TabOrder = 1
    object labChroms: TLabel
      Left = 84
      Top = 8
      Width = 74
      Height = 13
      Caption = 'Chromosomes: '
      Visible = False
    end
    object labNts: TLabel
      Left = 16
      Top = 8
      Width = 62
      Height = 13
      Caption = 'Nucleotides: '
    end
    object btnSaveSeqs: TButton
      Left = 256
      Top = 2
      Width = 177
      Height = 25
      Caption = 'Save Chromosome Sequence(s)'
      TabOrder = 0
      OnClick = btnSaveSeqsClick
    end
    object btnZoomin: TButton
      Left = 560
      Top = 2
      Width = 75
      Height = 25
      Caption = 'Zoom In'
      TabOrder = 1
      OnClick = btnZoominClick
    end
  end
end
