# Supplementary material for: OmniMapFree: A unified tool to visualise and explore sequenced genomes
Source: BMC Bioinformatics. 2011 Nov 15;12:447. doi: 10.1186/1471-2105-12-447 (PMC3251307; doi:10.1186/1471-2105-12-447)
Supplement: Additional file 1 — OmniMap software. A ZIP file containing the Windows executable and the OmniMap source code. [file 1471-2105-12-447-S1.ZIP › OmniMap_source_code/GeneList.pas]

(* *****************************************************************************
    Copyright (C) 2011 John Antoniw

    This file is part of OmniMapFree.

    OmniMapFree is free software: you can redistribute it and/or modify
    it under the terms of the GNU General Public License as published by
    the Free Software Foundation, either version 3 of the License, or
    (at your option) any later version.

    OmniMapFree is distributed in the hope that it will be useful,
    but WITHOUT ANY WARRANTY; without even the implied warranty of
    MERCHANTABILITY or FITNESS FOR A PARTICULAR PURPOSE.  See the
    GNU General Public License for more details.

    You should have received a copy of the GNU General Public License
    along with OmniMapFree.  If not, see <http://www.gnu.org/licenses/>.

*******************************************************************************)

unit GeneList;

interface

uses Windows, SysUtils, Classes, Graphics, Forms, Controls, StdCtrls,
  Dialogs, Buttons, ExtCtrls, ComCtrls, Messages, RichEdit;

type
  TGeneListDlg = class(TForm)
    Red: TRichEdit;
    Panel1: TPanel;
    btnSaveSeqs: TButton;
    labChroms: TLabel;
    labNts: TLabel;
    btnZoomin: TButton;
    procedure FormShow(Sender: TObject);
    procedure btnSaveSeqsClick(Sender: TObject);
    procedure FormCreate(Sender: TObject);
    procedure FormDestroy(Sender: TObject);
    procedure btnZoominClick(Sender: TObject);

  private
    { Private declarations }
    fpath: string;
    fdatapath: string;
    fseqspath: string;
    fchroms: string;
    fchrom: string;
    fzoomin: boolean;

    ffirstnt: integer;
    flastnt: integer;
    fsl: TStringList;
    fslfasta: TStringList;

  public
    { Public declarations }
    property chroms: string read fchroms write fchroms;
    property firstnt: integer read ffirstnt write ffirstnt;
    property lastnt: integer read flastnt write flastnt;
    property zoomin: boolean read fzoomin;

    procedure ExtractSeq;
  end;

var
  GeneListDlg: TGeneListDlg;

implementation

{$R *.dfm}

uses
  CodeSiteLogging,
  StrUtils,
  Types;

const
  TAB = #9;

procedure TGeneListDlg.btnSaveSeqsClick(Sender: TObject);
const
  wd: string = ' ';
var
  wc: integer;
  ws: string;
  i: integer;
  s: string;
  sda: TStringDynArray;
begin
  // init
  fslfasta.Clear;

  // how many chromosomes were selected?
  sda := StrUtils.SplitString(chroms, wd);
  wc := length(sda);

  if (wc = 0) then
    exit;

  screen.Cursor := crHourGlass;
  try
    // process each chromosome one at a time
    for i := 1 to wc do
    begin
      ws := sda[i-1];
      if (ws = '') then
        continue;

      fchrom := ws;

      s := fdatapath + fchrom + '.fasta';

      if FileExists(s) then
      begin
        fsl.LoadFromFile(s);
      end
      else
        MessageDlg('Fasta file not found: ' + fchrom + '.fasta', mtWarning,
          [mbOk], 0, mbOk);

      ExtractSeq;
    end;
  finally
    screen.Cursor := crDefault;
  end;
end;

procedure TGeneListDlg.btnZoominClick(Sender: TObject);
begin
  fzoomin := TRUE;
  Close;
end;

procedure TGeneListDlg.ExtractSeq;
var
  i, idx: integer;
  s: string;
  fname: string;
  title: string;
  seq: string;
  len: integer;
  lastnt: integer;
  diff: integer;
begin
  // init
  fslfasta.Clear;

  // ===========================================================================
  // extract title and seq
  title := '';
  seq := '';
  for i := 0 to fsl.Count - 1 do
  begin
    s := fsl[i];

    s := Trim(s);
    if (s = '') then
      continue;

    if (s[1] = '>') then
      title := s
    else
      seq := seq + s;
  end;

  // free memory
  fsl.Clear;

  // ===========================================================================
  // extract selected seq fragment
  len := System.Length(seq);

  // correct if selected lastnt > len
  if (flastnt > len) then
    lastnt := len
  else
    lastnt := flastnt;

  diff := (lastnt - ffirstnt) + 1;
  seq := System.Copy(seq, ffirstnt, diff);

  // ===========================================================================
  // convert to fasta

  s := format('%s  -> Selected Nucleotides: %d - %d (%d nts)',
    [title, ffirstnt, lastnt, diff]);
  fslfasta.add(s);

  len := System.Length(seq);
  idx := 1;
  repeat
    s := System.Copy(seq, idx, 80);
    fslfasta.add(s);
    idx := idx + 80;
  until (idx > len);

  // free memory
  seq := '';

  // ===========================================================================
  // save fragment
  // use firstnt-lastnt as identifier
  fname := format('%s%s_%d-%d.fasta', [fseqspath, fchrom, ffirstnt, lastnt]);

  fslfasta.SaveToFile(fname);

  // free memory
  fslfasta.Clear;

  // inform user
  s := format('%s_%d-%d.fasta', [fchrom, ffirstnt, lastnt]);
  MessageDlg(s + ' file saved in _seqs folder', mtInformation, [mbOk], 0, mbOk);
end;

procedure TGeneListDlg.FormCreate(Sender: TObject);
begin
  fpath := ExtractFilePath(Application.ExeName);
  fdatapath := fpath + '_data\';
  fseqspath := fpath + '_seqs\';

  fsl := TStringList.Create;
  fslfasta := TStringList.Create;

end;

procedure TGeneListDlg.FormDestroy(Sender: TObject);
begin

  fslfasta.Free;
  fsl.Free;
end;

procedure TGeneListDlg.FormShow(Sender: TObject);
begin
  // init
  fzoomin := FALSE;

  labChroms.Caption := 'Chromosomes: ' + chroms; // Visible = FALSE
  labNts.Caption := format('Nucleotides: %d - %d', [ffirstnt, flastnt]);
end;

end.
