# Supplementary material for: OmniMapFree: A unified tool to visualise and explore sequenced genomes
Source: BMC Bioinformatics. 2011 Nov 15;12:447. doi: 10.1186/1471-2105-12-447 (PMC3251307; doi:10.1186/1471-2105-12-447)
Supplement: Additional file 1 — OmniMap software. A ZIP file containing the Windows executable and the OmniMap source code. [file 1471-2105-12-447-S1.ZIP › OmniMap_source_code/OmniMapFree.dpr]

program OmniMapFree;

uses
  Forms,
  fMain in 'fMain.pas' {Form1},
  ABOUT in 'ABOUT.pas' {AboutBox},
  fidlist in 'fidlist.pas' {FIDs},
  GeneList in 'GeneList.pas' {GeneListDlg},
  ABOUT1 in 'ABOUT1.pas' {AboutBox1};

{$R *.res}

begin
  Application.Initialize;
  Application.CreateForm(TForm1, Form1);
  Application.CreateForm(TAboutBox, AboutBox);
  Application.CreateForm(TFIDs, FIDs);
  Application.CreateForm(TGeneListDlg, GeneListDlg);
  Application.CreateForm(TAboutBox1, AboutBox1);
  Application.Run;
end.
