# Supplementary material for: OmniMapFree: A unified tool to visualise and explore sequenced genomes
Source: BMC Bioinformatics. 2011 Nov 15;12:447. doi: 10.1186/1471-2105-12-447 (PMC3251307; doi:10.1186/1471-2105-12-447)
Supplement: Additional file 1 — OmniMap software. A ZIP file containing the Windows executable and the OmniMap source code. [file 1471-2105-12-447-S1.ZIP › OmniMap_source_code/OmniMapFree.dproj]

	<Project xmlns="http://schemas.microsoft.com/developer/msbuild/2003">
		<PropertyGroup>
			<ProjectGuid>{05254810-6B24-43CB-853A-05537AB51AAE}</ProjectGuid>
			<MainSource>OmniMapFree.dpr</MainSource>
			<Base>True</Base>
			<Config Condition="'$(Config)'==''">Debug</Config>
			<Platform>Win32</Platform>
			<AppType>Application</AppType>
			<FrameworkType>VCL</FrameworkType>
			<DCC_DCCCompiler>DCC32</DCC_DCCCompiler>
			<ProjectVersion>12.3</ProjectVersion>
		</PropertyGroup>
		<PropertyGroup Condition="'$(Config)'=='Base' or '$(Base)'!=''">
			<Base>true</Base>
		</PropertyGroup>
		<PropertyGroup Condition="'$(Config)'=='Release' or '$(Cfg_1)'!=''">
			<Cfg_1>true</Cfg_1>
			<CfgParent>Base</CfgParent>
			<Base>true</Base>
		</PropertyGroup>
		<PropertyGroup Condition="'$(Config)'=='Debug' or '$(Cfg_2)'!=''">
			<Cfg_2>true</Cfg_2>
			<CfgParent>Base</CfgParent>
			<Base>true</Base>
		</PropertyGroup>
		<PropertyGroup Condition="'$(Base)'!=''">
			<DCC_E>false</DCC_E>
			<DCC_ImageBase>00400000</DCC_ImageBase>
			<DCC_UnitAlias>WinTypes=Windows;WinProcs=Windows;DbiTypes=BDE;DbiProcs=BDE;DbiErrs=BDE;WinTypes=Windows;WinProcs=Windows;$(DCC_UnitAlias)</DCC_UnitAlias>
			<DCC_F>false</DCC_F>
			<DCC_S>false</DCC_S>
			<DCC_N>false</DCC_N>
			<DCC_K>false</DCC_K>
		</PropertyGroup>
		<PropertyGroup Condition="'$(Cfg_1)'!=''">
			<DCC_LocalDebugSymbols>false</DCC_LocalDebugSymbols>
			<DCC_Define>RELEASE;$(DCC_Define)</DCC_Define>
			<DCC_SymbolReferenceInfo>0</DCC_SymbolReferenceInfo>
			<DCC_DebugInformation>false</DCC_DebugInformation>
		</PropertyGroup>
		<PropertyGroup Condition="'$(Cfg_2)'!=''">
			<DCC_Define>DEBUG;$(DCC_Define)</DCC_Define>
			<DCC_Optimize>false</DCC_Optimize>
			<DCC_GenerateStackFrames>true</DCC_GenerateStackFrames>
		</PropertyGroup>
		<ItemGroup>
			<DelphiCompile Include="OmniMapFree.dpr">
				<MainSource>MainSource</MainSource>
			</DelphiCompile>
			<DCCReference Include="fMain.pas">
				<Form>Form1</Form>
			</DCCReference>
			<DCCReference Include="ABOUT.pas">
				<Form>AboutBox</Form>
			</DCCReference>
			<DCCReference Include="fidlist.pas">
				<Form>FIDs</Form>
			</DCCReference>
			<DCCReference Include="GeneList.pas">
				<Form>GeneListDlg</Form>
			</DCCReference>
			<DCCReference Include="ABOUT1.pas">
				<Form>AboutBox1</Form>
			</DCCReference>
			<BuildConfiguration Include="Debug">
				<Key>Cfg_2</Key>
				<CfgParent>Base</CfgParent>
			</BuildConfiguration>
			<BuildConfiguration Include="Base">
				<Key>Base</Key>
			</BuildConfiguration>
			<BuildConfiguration Include="Release">
				<Key>Cfg_1</Key>
				<CfgParent>Base</CfgParent>
			</BuildConfiguration>
		</ItemGroup>
		<Import Condition="Exists('$(BDS)\Bin\CodeGear.Delphi.Targets')" Project="$(BDS)\Bin\CodeGear.Delphi.Targets"/>
		<Import Condition="Exists('$(APPDATA)\Embarcadero\$(BDSAPPDATABASEDIR)\$(PRODUCTVERSION)\UserTools.proj')" Project="$(APPDATA)\Embarcadero\$(BDSAPPDATABASEDIR)\$(PRODUCTVERSION)\UserTools.proj"/>
		<ProjectExtensions>
			<Borland.Personality>Delphi.Personality.12</Borland.Personality>
			<Borland.ProjectType>VCLApplication</Borland.ProjectType>
			<BorlandProject>
				<Delphi.Personality>
					<Source>
						<Source Name="MainSource">OmniMapFree.dpr</Source>
					</Source>
					<VersionInfo>
						<VersionInfo Name="IncludeVerInfo">False</VersionInfo>
						<VersionInfo Name="AutoIncBuild">False</VersionInfo>
						<VersionInfo Name="MajorVer">1</VersionInfo>
						<VersionInfo Name="MinorVer">0</VersionInfo>
						<VersionInfo Name="Release">0</VersionInfo>
						<VersionInfo Name="Build">0</VersionInfo>
						<VersionInfo Name="Debug">False</VersionInfo>
						<VersionInfo Name="PreRelease">False</VersionInfo>
						<VersionInfo Name="Special">False</VersionInfo>
						<VersionInfo Name="Private">False</VersionInfo>
						<VersionInfo Name="DLL">False</VersionInfo>
						<VersionInfo Name="Locale">2057</VersionInfo>
						<VersionInfo Name="CodePage">1252</VersionInfo>
					</VersionInfo>
					<VersionInfoKeys>
						<VersionInfoKeys Name="CompanyName"/>
						<VersionInfoKeys Name="FileDescription"/>
						<VersionInfoKeys Name="FileVersion">1.0.0.0</VersionInfoKeys>
						<VersionInfoKeys Name="InternalName"/>
						<VersionInfoKeys Name="LegalCopyright"/>
						<VersionInfoKeys Name="LegalTrademarks"/>
						<VersionInfoKeys Name="OriginalFilename"/>
						<VersionInfoKeys Name="ProductName"/>
						<VersionInfoKeys Name="ProductVersion">1.0.0.0</VersionInfoKeys>
						<VersionInfoKeys Name="Comments"/>
					</VersionInfoKeys>
				</Delphi.Personality>
				<Platforms>
					<Platform value="Win32">True</Platform>
				</Platforms>
			</BorlandProject>
			<ProjectFileVersion>12</ProjectFileVersion>
		</ProjectExtensions>
	</Project>
