# Supplementary material for: OmniMapFree: A unified tool to visualise and explore sequenced genomes
Source: BMC Bioinformatics. 2011 Nov 15;12:447. doi: 10.1186/1471-2105-12-447 (PMC3251307; doi:10.1186/1471-2105-12-447)
Supplement: Additional file 1 — OmniMap software. A ZIP file containing the Windows executable and the OmniMap source code. [file 1471-2105-12-447-S1.ZIP › OmniMap_exe/_data/credits]

"FgraMap sample credits"

FgraMap is a genome map of Fusarium graminearum.

It was created by John Antoniw, Martin Urban, Thomas Baldwin, Andrew Beacham and Kim Hammond-Kosack at Rothamsted Research, and Ulrich Gueldener at MIPS.

The chromosome sequences were based on sequence data downloaded from the Broad Institute (http://www.broadinstitute.org) and MIPS (http://mips.helmholtz-muenchen.de/genre/proj/FGDB/)).

Microarray data was downloaded from Barleybase (http://www.plexdb.org).

BLAST+ searches were done using ncbi-blast-2.2.24+-1.x86_64.rpm on 64bit linux from NCBI (http://blast.ncbi.nlm.nih.gov).

PHI-base data Version 3.2 December 14th 2009 was downloaded from (http://www.phi-base.org/).
